# Supplementary material for: A meta-quantitative trait loci analysis identified consensus genomic regions and candidate genes associated with grain yield in rice
Source: Front Plant Sci. 2022 Nov 16;13:1035851. doi: 10.3389/fpls.2022.1035851 (PMC9709451; doi:10.3389/fpls.2022.1035851)
Supplement: Supplementary file 2 [file Table_1.xlsx]

## Sheet: Sheet1
Supplementary Table 1: List of grain yield traits QTL used in the meta-QTL analysis
Projection status	References	QTL names	Chromosomes number	Position consensus map	LOD (or p value) (or F value)	R2(%)	QTL CI (cM)	CI Start (cM)	CI Stop (cM)
Projected	Zhuang et al., 2002	qSF-1	1	222.3	5.1	3.9	19.9975	212.301	232.299
Projected	Zhuang et al., 2002	qTGWT-1-1	1	82.35	12.6	9.8	7.95821	78.3709	86.3291
Projected	septiningsih et al., 2003	pss1.1	1	223.75	3.12	5.9	22.4576	212.521	234.979
Projected	septiningsih et al., 2003	ppl1.1	1	179.4	6.5	13.1	10.1145	174.343	184.457
Projected	septiningsih et al., 2003	ppl1.2	1	174.9	3.64	5.6	23.6607	163.07	186.73
Projected	hittalmani et al., 2003	qTGW1-1	1	223.85	13.5	3.54	60.0544	193.823	253.877
Projected	hittalmani et al., 2003	qTGW1-2	1	197	6.51	29.9	7.11012	193.445	200.555
Projected	hittalmani et al., 2003	qTGW1-3	1	173.55	6.22	20.9	10.1719	168.464	178.636
Projected	Lai et al., 2003	pss1.1	1	204.4	4.84	10	15.0142	196.893	211.907
Projected	Lai et al., 2003	gpp1.1	1	44.2	7.9	11.3	13.2869	37.5566	50.8434
Projected	Lai et al., 2003	gpp1.2	1	170.65	6.35	9.7	15.4785	162.911	178.389
Projected	Marri et al., 2005	sf1.1	1	205.45	3.26	5.2	40.6068	185.147	225.753
Not projected	Takai et al., 2005	snp1	1		6.84	16.5
Projected	You et al., 2005	gpp1	1	62.9	10.4	27.6	3.15818	61.3209	64.4791
Projected	Chen Qing-Quan et al., 2007	qSSR1-1	1	225.4	2.6	5.8	13.9126	218.444	232.356
Projected	Sabouri et al., 2010	qNP-1a	1	18.45	3.95	16.72	13.4316	11.7342	25.1658
Projected	Sabouri et al., 2010	qNP-1b	1	33.55	2.89	10.35	21.6982	22.7009	44.3991
Projected	Sabouri et al., 2010	qWTFG-1	1	41.7	3.29	13.84	16.2266	33.5867	49.8133
Projected	Fu et al., 2010	ppl1.1	1	48.3	4.61	5	29.9435	33.3282	63.2718
Projected	Fu et al., 2010	gpp1.1	1	173	3.03	4	37.4294	154.285	191.715
Projected	Fu et al., 2010	kgw1.1	1	48.3	3.36	4	37.4294	29.5853	67.0147
Projected	Fu et al., 2010	kgw1.2	1	184.75	2.43	3	49.9058	159.797	209.703
Projected	Cao et al., 2010	qNP1	1	48.2	50	0.99	0.596545	47.9017	48.4983
Projected	Cao et al., 2010	qTGW1	1	32	22	3.52	16.7778	23.6111	40.3889
Projeected	Marathi et al., 2012	qSSD1-1	1	85.95	3.37	0.07	7.51152	82.1942	89.7058
Projeected	Marathi et al., 2012	qSSD1-2	1	257.9	2.82	0.09	5.84229	254.979	260.821
Projected	Swarmy et al., 2014	gw1.1	1	40.15	2.6	5	22.4576	28.9212	51.3788
Not projected	Seo et al., 2014	q100gw1	1			13.8
Not projected	Seo et al., 2014	q100gw1	1			15.2
Projected	Tian et al., 2015	qGNPP1-1	1	42.4	4.66	20.78	27.425	28.6875	56.1125
Projected	Yue et al., 2015	qSSR-1	1	204.9	4.95	13.06	9.24508	200.277	209.523
Projected	Ahmed et al., 2016	qSS-1	1	30.75	10.04	22.38	16.2205	22.6398	38.8602
Not projected	Kim et al., 2017	qSF1.1	1		4.39	4.8
Not projected	Kim et al., 2017	qTGW1.1	1		13.6	8.8
Not projected	Kim et al., 2017	qTGW1.2	1		4.72	3.3
Not projected	Kim et al., 2017	qPN1.2	1		2.24	4.4
Not projected	Wang et al., 2020	qTGW1a	1		9.1	8.5
Not projected	Wang et al., 2020	qTGW1b	1		9.1	7.4
Not projected	Wang et al., 2020	qPN1	1		5.3	9.6
Projected	Niu et al., 2020	qNGP1.1	1	47.4	29.1	15.2	2.40441	46.1978	48.6022
Projected	Niu et al., 2020	qNGP1.2	1	186.5	7.4	2.5	14.6188	179.191	193.809
Projected	Niu et al., 2020	qSF1.1	1	116.8	6.6	4.8	7.61398	112.993	120.607
Not projected	Niu et al., 2020	qSF1.2	1		7	3.1
Not projected	Li et al., 2021	NGPP1	1		15.445	0.429
Not projected	Sekhar et al., 2021	qSFP1.1	1		12.375	9.792
Not projected	Sekhar et al., 2021	qSFP1.1	1		7.037	10.636
Not projected	Li et al., 2021	NPPP1	1		3.994	0.27
Not projected	Li et al., 2021	SSR1	1		8.392	0.413
Not projected	Li et al., 2021	NPPP1	1		3.994	0.27
Projected	Zhuang et al., 2002	qTGWT-2-2	2	158.75	8.4	5.9	13.2187	152.141	165.359
Projected	septiningsih et al., 2003	pss2.1	2	178.5	5.94	9.8	13.5204	171.74	185.26
Projected	septiningsih et al., 2003	ppl2.1	2	32	0.03	0.1	13.25	25.375	38.625
Projected	septiningsih et al., 2003	gpp2.1	2	167.7	3.17	6.1	21.7213	156.839	178.561
Not projected	Lai et al., 2003	gpp2.1	2		4.57	7.8
Projected	Marri et al., 2005	np2.1	2	85.4	2.5	6.8	31.0523	69.8739	100.926
Projected	Marri et al., 2005	np2.2	2	59.15	3.23	10.81	19.5333	49.3833	68.9167
Projected	Marri et al., 2005	gn2.1	2	167.7	3.32	16.65	12.682	161.359	174.041
Projected	You et al., 2005	ppp2	2	43.1	5.99	13.2	6.60347	39.7983	46.4017
Projected	Chen Qing-Quan et al., 2007	qSSR2-1	2	130.2	2.1	4.6	17.542	121.429	138.971
Projected	Chen Qing-Quan et al., 2007	qSSR2-2	2	117.7	2.3	6	13.4488	110.976	124.424
Projected	Sabouri et al., 2009	qSNP-2a	2	2.15	22.27	18.22	15.1505	0	9.72524
Projected	Sabouri et al., 2009	qSNP-2b	2	22.65	20.17	18.09	15.2594	15.0203	30.2797
Projected	Fu et al., 2010	kgw2.1	2	76.95	8.49	10	14.9718	69.4641	84.4359
Projected	Zhou et al., 2009	qTGW-2b	2	25.15	5.86	4.23	68.8437	0	59.5718
Projected	Zhou et al., 2009	qTGW-2b	2	25.15	5.78	6.64	43.8567	3.22163	47.0784
Projected	Zhou et al., 2009	qTGW-2d	2	178.1	3.21	2.73	106.67	124.765	231.435
Projected	Zhou et al., 2009	qTGW-2d	2	178.1	6.56	7.55	38.5707	158.815	197.385
Projected	Fu et al., 2010	ppl2.1	2	76.95	3.44	4	37.4294	58.2353	95.6647
Not projected	Cao et al., 2010	qNP2	2		160	2.07
Not projected	Cao et al., 2010	qNGP2	2		172	3.44
Projected	Cao et al., 2010	qTGW2	2	34.7	79.8	5.43	10.8762	29.2619	40.1381
Projeected	Bai et al., 2011	qtgw2	2	140.1	3.1	7.1	40.3502	119.925	160.275
Projected	Cao et al., 2010	qSF2	2	164.75	210.5	1.01	58.4732	135.513	193.987
Projected	Liang et al., 2012	qSSR2	2	154.15	2.52	8.1	7.56521	150.367	157.933
Projected	Tang et al., 2013	qTGW2	2	64.05	2.1824	4.28	32.8311	47.6344	80.4656
Projected	Swarmy et al., 2014	gw2.1	2	21.9	3.1	9	12.4765	15.6618	28.1382
Projected	Swarmy et al., 2014	gw2.2	2	59.15	3	7	16.0412	51.1294	67.1706
Projected	Shuxiang Zhou et al., 2013	qGW-2	2	145.5	7.45	12.33	4.30612	143.347	147.653
Not projected	Zhu et al., 2017	qTGW2.2	2		3.55	4.97
Not projected	Zhu et al., 2017	qTGW2.3	2		3.08	4.27
Projected	Venu et al., 2014	qnok-3	2	64.65	6.5	8.6	7.12537	61.0873	68.2127
Not projected	Wang et al., 2020	qTGW2a	2		7.9	7.3
Not projected	Wang et al., 2020	qTGW2b	2		8.3	6.7
Projected	Zhang et al., 2020	qTGW2	2	178.7	11.76	14.5	4.49655	176.452	180.948
Projected	Niu et al., 2020	qNGP2.1	2	24.9	5.3	2.5	14.6188	17.5906	32.2094
Projected	Niu et al., 2020	qNGP2.2	2	145.5	48.9	20.6	1.77413	144.613	146.387
Projected	Feng et al., 2021	qTGW2	2	178.7	2.57	7.06	45.2234	156.088	201.312
Not projected	Zhu et al., 2017	qTGW2.1	2		2.56	4.05
Projected	Niu et al., 2020	qSF2.1	2	115.15	6.4	3.6	10.152	110.074	120.226
Projected	Niu et al., 2020	qSF2.2	2	145.5	6.5	3.3	11.0749	139.963	151.037
Not projected	Li et al., 2021	NGPP2	2		3.055	0.398
Not projected	Li et al., 2021	NPPP2	2		9.092	0.244
Not projected	Li et al., 2021	SSR2	2		5.904	0.36
Not projected	Li et al., 2021	NPPP2	2		2.942	0.24
Not projected	Li et al., 2021	NPPP2	2		9.092	0.244
Not projected	Li et al., 2021	NPPP2	2		2.942	0.24
Projected	Zhuang et al., 2002	qTGWT-3-1	3	56.7	3.9	3.3	23.6335	44.8833	68.5167
Projected	Zhuang et al., 2002	qTGWT-3-2	3	197.45	8.5	6.5	11.9985	191.451	203.449
Projected	septiningsih et al., 2003	gpp3.1	3	262.35	4.17	7.1	18.662	253.019	271.681
Projected	hittalmani et al., 2003	qTGW3-1	3	153.4	4.24	16.8	12.6543	147.073	159.727
Projected	hittalmani et al., 2003	qTGW3-2	3	205.85	4.24	14.4	14.7634	198.468	213.232
Projected	hittalmani et al., 2003	qTGW3-3	3	197.15	3.56	14.2	14.9713	189.664	204.636
Projected	Lai et al., 2003	pss3.1	3	217	4.31	6	25.0236	204.488	229.512
Projected	Lai et al., 2003	ppl3.1	3	204.95	5.85	8.7	17.2577	196.321	213.579
Projected	Lai et al., 2003	gpp3.1	3	254.05	7.02	12.4	12.1082	247.996	260.104
Projected	Marri et al., 2005	sf3.1	3	128.35	4.35	6.7	31.5157	112.592	144.108
Not projected	Chen Qing-Quan et al., 2007	qSSR3-1	3		11.4	30.6
Not projected	Chen Qing-Quan et al., 2007	qSSR3-1	3		4.7	15.6
Projected	Chen Qing-Quan et al., 2007	qSSR3-2	3	217.7	3.1	10.1	7.98941	213.705	221.695
Projected	Chen Qing-Quan et al., 2007	qSSR3-3	3	260.15	3.4	7.5	10.7591	254.77	265.53
Not projected	Chen Qing-Quan et al., 2007	qSSR3-1	3		13.8	35.7
Projected	Chen Qing-Quan et al., 2007	qSSR3-4	3	116.05	4.8	12.1	6.66885	112.716	119.384
Not projected	Chen Qing-Quan et al., 2007	qSSR3-1	3		13.5	34.2
Not projected	Chen Qing-Quan et al., 2007	qSSR3-1	3		13.5	34.2
Not projected	Chen Qing-Quan et al., 2007	qSSR3-1	3		6.6	18.1
Projected	Chen Qing-Quan et al., 2007	qSSR3-5	3	153.8	6.3	17.2	4.69146	151.454	156.146
Projected	Chen Qing-Quan et al., 2007	qSSR3-2	3	217.7	3.8	15.1	5.34391	215.028	220.372
Not projected	Qiao et al., 2008	qsf3	3		10.36	10.6
Projected	Sabouri et al., 2009	qSNP-3a	3	198	13.92	26.08	10.5844	192.708	203.292
Projected	Sabouri et al., 2009	qSNP-3b	3	199.1	14	26.39	10.4601	193.87	204.33
Projected	Zhou et al., 2009	qTGW-3b	3	105.35	20.49	20.4	14.2749	98.2125	112.487
Projected	Zhou et al., 2009	qTGW-3b	3	105.35	13.87	15.61	18.6553	96.0224	114.678
Projected	Zhou et al., 2009	qTGW-3c	3	259.45	11.88	12.5	23.2967	247.802	271.098
Not projected	Chen Qing-Quan et al., 2007	qSSR3-1	3		5.1	14.3
Projected	Liu et al., 2009	TGW3a	3	193	10.3	24	3.57456	191.213	194.787
Projected	Liu et al., 2009	TGW3b	3	193	8.2	19.6	4.37701	190.811	195.189
Projected	Sabouri et al., 2010	qNP-3a	3	211.2	2.55	2	112.288	155.056	267.344
Projected	Sabouri et al., 2010	qNP-3b	3	148.5	5.12	3.95	56.8548	120.073	176.927
Projected	Fu et al., 2010	gpp3.1	3	20.45	2.7	3	49.9058	0	45.4029
Projected	Fu et al., 2010	kgw3.1	3	202.8	3.56	4	37.4294	184.085	221.515
Projected	Fu et al., 2010	kgw3.2	3	250.45	3.3	4	37.4294	231.735	269.165
Not projected	Cao et al., 2010	qNGP3	3		34	9.62
Not projected	Cao et al., 2010	qSF3	3		35	1.1
Projected	Deshmukh et al. 2010	qGN3-1	3	34.8	3.6	0.09	11.1797	29.2102	40.3898
Not projected	Cao et al., 2010	qTGW3	3		47	19
Projeected	Bai et al., 2011	qtgw3a	3	204.95	15.3	33	8.68141	200.609	209.291
Projeected	Bai et al., 2011	qtgw3b	3	250.65	4.3	6	47.7477	226.776	274.524
Projeected	Marathi et al., 2012	qPPP3-1	3	118	3.02	0.04	13.1452	111.427	124.573
Projeected	Marathi et al., 2012	qTGW3-1	3	17.4	8.08	0.13	4.04467	15.3777	19.4223
Projeected	Marathi et al., 2012	qTGW3-2	3	63.95	3.33	0.05	10.5161	58.6919	69.2081
Projeected	Marathi et al., 2012	qTGW3-3	3	151.05	5.23	0.06	8.76344	146.668	155.432
Projeected	Marathi et al., 2012	qTGW3-4	3	195.85	5.42	0.07	7.51152	192.094	199.606
Projeected	Marathi et al., 2012	qTGW3-5	3	200	6.08	0.1	5.25806	197.371	202.629
Projeected	Marathi et al., 2012	qSSD3-1	3	63.95	2.95	0.04	13.1452	57.3774	70.5226
Projeected	Marathi et al., 2012	qSSD3-2	3	83.1	3.32	0.04	13.1452	76.5274	89.6726
Projeected	Marathi et al., 2012	qSSD3-3	3	153.7	11.7	0.16	3.28629	152.057	155.343
Projected	Liang et al., 2012	qPPP3a	3	198.5	4.6	11.24	5.4518	195.774	201.226
Projected	Liang et al., 2012	qPPP3b	3	258.95	2.8	7.19	8.5227	254.689	263.211
Projected	Liang et al., 2012	qSSR3	3	198.5	3.28	9.42	6.50512	195.247	201.753
Projected	Liang et al., 2012	qGW3a	3	258.95	10.48	29.94	2.0467	257.927	259.973
Projected	Liang et al., 2012	qGW3b	3	188.4	3.8	10.88	5.63219	185.584	191.216
Projected	Tang et al., 2013	qTGW3.1	3	205.2	3.8744	6.12	22.9603	193.72	216.68
Projected	Tang et al., 2013	qTGW3.2	3	224.15	5.8133	9.37	14.9965	216.652	231.648
Projected	Tang et al., 2013	qTGW3.1	3	205.2	2.3321	4.52	31.0879	189.656	220.744
Projected	Tang et al., 2013	qTGW3.2	3	224.15	5.5214	10.31	13.6292	217.335	230.965
Projected	Swarmy et al., 2014	gw3.1	3	116.95	4.3	12	9.35734	112.271	121.629
Not projected	Xu et al., 2015	qTGW3.1	3		6.82	7.89
Not projected	Xu et al., 2015	qTGW3.1	3		7.3	9.31
Not projected	Xu et al., 2015	qTGW3.1	3		6.05	8.48
Projected	Xu et al., 2015	qTGW3.2	3	204.7	19.05	21.8	3.19533	203.102	206.298
Not projected	Xu et al., 2015	qTGW3.2	3		15.14	19.96
Projected	Xu et al., 2015	qTGW3.2	3	204.7	8.58	12.19	5.71437	201.843	207.557
Projected	Xu et al., 2015	qTGW3.3	3	251.05	9.27	11.88	5.86348	248.118	253.982
Projected	Xu et al., 2015	qTGW3.3	3	251.05	5.6	7.86	8.86236	246.619	255.481
Projected	Xu et al., 2015	qTGW3.3	3	251.05	3.83	6.74	10.335	245.882	256.218
Projected	Yue et al., 2015	qPNP-3b	3	198.5	5.12	22.06	5.47329	195.763	201.237
Not projected	Zhu et al., 2017	qTGW3	3		6.7	11.52
Not projected	Kim et al., 2017	qTGW3.1	3		5.42	3.6
Not projected	Kim et al., 2017	qTGW3.2	3		11.11	10.5
Not projected	Wang et al., 2020	qTGW3a	3		6.4	5.2
Not projected	Wang et al., 2020	qTGW3b	3		11.4	10.4
Not projected	Wang et al., 2020	qTGW3c	3		3.5	2.9
Not projected	Wang et al., 2020	qPN3	3		3.2	4.2
Projected	Li et al., 2020	TGW3	3	195.75		5.83	13.9099	188.795	202.705
Projected	Niu et al., 2020	qNGP3.1	3	196.5	25.9	11.4	3.20588	194.897	198.103
Projected	Niu et al., 2020	qNGP3.2	3	257.6	5.7	4.6	7.94502	253.627	261.573
Projected	Niu et al., 2020	qSF3.1	3	196.5	13.1	8.2	4.45696	194.272	198.728
Projected	Niu et al., 2020	qSF3.2	3	251.6	4.9	3.2	11.421	245.89	257.31
Projected	Niu et al., 2020	qSF3.3	3	227.7	11.4	7.4	4.9388	225.231	230.169
Not projected	Li et al., 2021	NGPP3	3		5.206	0.426
Not projected	Li et al., 2021	NPPP3	3		3.294	0.24
Not projected	Li et al., 2021	SSR3	3		7.57	0.336
Not projected	Li et al., 2021	SSR3	3		2.535	0.378
Projected	Li et al., 2021	SSR3	3	254.1	6.219	0.356	2.20127	252.999	255.201
Not projected	Li et al., 2021	NPPP3	3		3.294	0.24
Projected	Sekhar et al., 2021	qSFP3.1	3	196.5	4.752	10.23	8.47528	192.262	200.738
Projected	Yue et al., 2015	qTWG-3b	3	188.4	4.61	13.96	8.64905	184.075	192.725
Projected	Sekhar et al., 2021	qSFP3.1	3	196.5	7.812	9.528	9.09972	191.95	201.05
Not projected	Zhuang et al., 2002	qTGWT-4	4		7.4	3.3
Projected	hittalmani et al., 2003	qFRP4-1	4	13.45	3.4	13.1	16.2284	5.33578	21.5642
Projected	Lai et al., 2003	pss4.1	4	125.45	10.04	19.9	7.54481	121.678	129.222
Projected	Lai et al., 2003	gpp4.1	4	125.45	4.41	7.9	19.0053	115.947	134.953
Not projected	Takai et al., 2005	snp4-1	4		3.46	7
Projected	Takai et al., 2005	snp4-2	4	138.3	5.05	11.6	9.06563	133.767	142.833
Not projected	Takai et al., 2005	snp4-3	4		2.74	5.6
Projected	You et al., 2005	ppp4	4	30.8	3.88	7.7	11.3202	25.1399	36.4601
Projected	Chen Qing-Quan et al., 2007	qSSR4-1	4	34.5	4.6	9.9	8.15082	30.4246	38.5754
Projected	Chen Qing-Quan et al., 2007	qSSR4-1	4	34.5	4.4	9.7	8.31887	30.3406	38.6594
Not projected	Rahman et al., 2008	pn4	4		3.2	9.7
Projected	Sabouri et al., 2009	qSNP-4	4	129.7	12.77	21.64	12.7561	123.322	136.078
Projected	Zhou et al., 2009	qTGW-4a	4	112.1	5.12	6.05	48.1337	88.0332	136.167
Projected	Fu et al., 2010	kgw4.1	4	165.51	3.6	4	37.4294	146.795	184.225
Projected	Cao et al., 2010	qTGW4.1	4	110.9	98	1.41	41.8851	89.9575	131.843
Projected	Cao et al., 2010	qTGW4.2	4	175.65	157	1.08	54.6833	148.308	202.992
Not projected	Deshmukh et al. 2010	qGN4-1	4		13	0.27
Not projected	Deshmukh et al. 2010	qGN4-1	4		6.8	0.16
Not projected	Deshmukh et al. 2010	qGN4-1	4		5.3	0.12
Not projected	Deshmukh et al. 2010	qPN4-1	4		7.8	0.24
Projected	Deshmukh et al. 2010	qPN4-1	4	155.6	3.6	0.08	12.5772	149.311	161.889
Projeected	Marathi et al., 2012	qPPP4-1	4	130.9	5.73	0.13	4.04467	128.878	132.922
Projeected	Marathi et al., 2012	qPPP4-2	4	170.65	7.11	0.1	5.25806	168.021	173.279
Projeected	Marathi et al., 2012	qTGW4-1	4	170.65	4.76	0.07	7.51152	166.894	174.406
Projeected	Marathi et al., 2012	qSSD4-1	4	130.9	15	0.23	2.28612	129.757	132.043
Projeected	Marathi et al., 2012	qSSD4-2	4	160.5	16.3	0.19	2.7674	159.116	161.884
Not projected	Swarmy et al., 2014	gw4.1	4		2.6	10
Projected	Swarmy et al., 2014	gw4.2	4	177.06	5.8	13	8.63755	172.741	181.379
Not projected	Zhu et al., 2017	qPPP4	4		5.65	9.07
Not projected	Zhu et al., 2017	qGPP4.1	4		2.51	6.9
Not projected	Zhu et al., 2017	qGPP4.2	4		2.72	7.47
Not projected	Wang et al., 2020	qPN4	4		7.5	10.8
Projected	Zhang et al., 2020	qTGW4-1	4	6.7	3.01	3.41	19.1202	0	16.2601
Projected	Niu et al., 2020	qNGP4	4	168.6	8.7	3.4	10.7491	163.225	173.975
Not projected	Niu et al., 2020	qSF4.1	4		4.8	3.3
Projected	Niu et al., 2020	qSF4.2	4	133.1	8.6	5.1	7.1661	129.517	136.683
Projected	Shuxiang Zhou et al., 2013	qGN-4	4	144.35	5.96	10.66	4.98072	141.86	146.84
Projected	Zhuang et al., 2002	qTGWT-5	5	105.15	10.2	6.8	11.4692	99.4154	110.885
Projected	Lai et al., 2003	pss5.1	5	19.8	3.91	6.7	22.4092	8.5954	31.0046
Projected	Lai et al., 2003	pss5.2	5	102.7	4.68	11.5	13.0558	96.1721	109.228
Projected	Marri et al., 2005	gn5.1	5	64.5	3.45	7.65	27.602	50.699	78.301
Projected	Chen Qing-Quan et al., 2007	qSSR5-1	5	70.1	5.4	11.6	6.9563	66.6219	73.5781
Projected	Chen Qing-Quan et al., 2007	qSSR5-2	5	102.9	3.1	7.3	11.0538	97.3731	108.427
Projected	Chen Qing-Quan et al., 2007	qSSR5-3	5	64.5	3	7.9	10.2143	59.3928	69.6072
Projected	Chen Qing-Quan et al., 2007	qSSR5-3	5	64.5	4.6	12.3	6.56041	61.2198	67.7802
Projected	Chen Qing-Quan et al., 2007	qSSR5-3	5	64.5	6.3	17.9	4.50799	62.246	66.754
Projected	Chen Qing-Quan et al., 2007	qSSR5-3	5	64.5	6.3	17.9	4.50799	62.246	66.754
Projected	Chen Qing-Quan et al., 2007	qSSR5-3	5	64.5	4.4	12.5	6.45545	61.2723	67.7277
Projected	Chen Qing-Quan et al., 2007	qSSR5-3	5	64.5	2.9	6.9	11.6946	58.6527	70.3473
Not projected	Qiao et al., 2008	qsf5	5		35.32	52
Projected	Sabouri et al., 2009	qSNP-5	5	98.9	15.74	25.96	10.6333	93.5833	104.217
Projected	Zhou et al., 2009	qTGW-5a	5	63.15	8.93	8.21	35.47	45.415	80.885
Projected	Liu et al., 2009	TGW5	5	66.1	2.6	10.7	8.01771	62.0911	70.1089
Projected	Sabouri et al., 2010	qNP-5a	5	67.3	3.37	4.05	55.4509	39.5745	95.0255
Projected	Sabouri et al., 2010	qNP-5b	5	70.1	4.26	5.88	38.1932	51.0034	89.1966
Not projected	Cao et al., 2010	qTGW5	5		59	3.29
Not projected	Chin et al., 2011	sfi5	5		3.5	9.2
Not projected	Chin et al., 2011	sfj5.1	5		10.7	26.1
Projeected	Chin et al., 2011	sfj5.2	5	64.5	7.4	19	16.8041	56.098	72.902
Projeected	Bai et al., 2011	qtgw5	5	64.5	6.8	12.6	22.737	53.1315	75.8685
Projeected	Marathi et al., 2012	qTGW5-1	5	64.5	4.93	0.18	2.92115	63.0394	65.9606
Projeected	Marathi et al., 2012	qTGW5-2	5	184.45	4.78	0.09	5.84229	181.529	187.371
Projected	Liang et al., 2012	qGW5	5	63.15	7.85	19.97	3.06851	61.6157	64.6843
Projected	Tang et al., 2013	qTGW5	5	81.45	8.8431	18.13	7.75054	77.5747	85.3253
Projected	Tang et al., 2013	qTGW5	5	90.45	6.287	11.43	12.2937	84.3031	96.5969
Projected	Shuxiang Zhou et al., 2013	qGW-5	5	70.1	3.68	6.87	7.72845	66.2358	73.9642
Projected	Shuxiang Zhou et al., 2013	qSR-5	5	67.5	4.79	18.66	2.84536	66.0773	68.9227
Not projected	Seo et al., 2014	q100gw5	5			16.9
Not projected	Seo et al., 2014	q100gw5	5			11.4
Projected	Venu et al., 2014	qtgw-2	5	64.5	7.8	9.2	6.66067	61.1697	67.8303
Projected	Venu et al., 2014	qtgw-5a	5	64.5	4.8	17.7	3.46204	62.769	66.231
Projected	Venu et al., 2014	qtgw-5b	5	64.5	5.6	13.5	4.53913	62.2304	66.7696
Projected	Venu et al., 2014	qtgw-5c	5	64.5	7.8	15.3	4.00511	62.4974	66.5026
Projected	Yue et al., 2015	qSSR-5	5	15.8	2.73	8.89	13.5816	9.00918	22.5908
Not projected	Wei et al., 2016	qTGW-5a	5		4.04	13.26
Not projected	Gao et al., 2016	qTGW-5-1	5		49.57	28.78
Not projected	Gao et al., 2016	qTGW-5-2	5		6.33	16.61
Not projected	Zhu et al., 2017	qPPP5	5		3.13	5.54
Not projected	Kim et al., 2017	qTGW5.1	5		4.66	3.7
Not projected	Kim et al., 2017	qTGW5.2	5		13.63	10.3
Not projected	Wang et al., 2020	qTGW5a	5		3.9	3.1
Not projected	Wang et al., 2020	qTGW5b	5		16.9	14.9
Not projected	Wang et al., 2020	qTGW5c	5		3.7	3.1
Not projected	Wang et al., 2020	qPN5	5		5	7
Projected	Niu et al., 2020	qNGP5.1	5	64.5	4.6	2.6	14.0566	57.4717	71.5283
Projected	Niu et al., 2020	qNGP5.2	5	70.1	7.5	2.9	12.6024	63.7988	76.4012
Projected	Niu et al., 2020	qNGP5.3	5	105.15	5.8	0.1	3.65471	103.323	106.977
Projected	Niu et al., 2020	qNGP5.4	5	102.3	9.3	3.2	11.421	96.5895	108.01
Projected	Niu et al., 2020	qSF5.1	5	64.5	6	5.8	6.30122	61.3494	67.6506
Not projected	Niu et al., 2020	qSF5.2	5		22.2	13.9
Not projected	Li et al., 2021	NPPP5	5		2.926	0.268
Not projected	Li et al., 2021	SSR5	5		3.516	0.343
Not projected	Li et al., 2021	NPPP5	5		2.926	0.268
Projected	Zhuang et al., 2002	qNP-6	6	34.73	11.1	1.7	45.8767	11.7916	57.6684
Not projected	Zhuang et al., 2002	qTGWT-6	6		4.7	4.5
Projected	hittalmani et al., 2003	qTGW6-1	6	269.6	2.84	10.4	20.4416	259.379	279.821
Projected	Lai et al., 2003	pss6.1	6	66.41	5.69	18.6	8.07213	62.3739	70.4461
Projected	Takai et al., 2005	snp6	6	167.9	2.71	6.6	15.9335	159.933	175.867
Projected	You et al., 2005	gpp6a	6	116.1	4.29	12.9	6.75704	112.721	119.479
Not projected	Rahman et al., 2008	pn6	6		3.3	10.1
Not projected	Rahman et al., 2008	sf6	6		17.6	34.5
Not projected	Qiao et al., 2008	qsf6	6		6.51	7
Projected	Zhou et al., 2009	qTGW-6a	6	89.505	4.83	5.46	53.3349	62.8375	116.172
Projected	Zhou et al., 2009	qTGW-6b	6	165.55	5.73	7	41.6013	144.749	186.351
Projected	Zhou et al., 2009	qTGW-6d	6	269.45	3.67	3.19	91.288	223.806	315.094
Projected	Zhou et al., 2009	qTGW-6d	6	269.45	3.32	3.83	76.0336	231.433	307.467
Projected	Sabouri et al., 2010	qNP-6	6	269.9	4.08	5.71	39.3303	250.235	289.565
Not projected	Cao et al., 2010	qSF6	6		2.1	2.81
Projected	Cao et al., 2010	qTGW6	6	248.65	93	1.69	34.9455	231.177	266.123
Projeected	Marathi et al., 2012	qTGW6-1	6	82.95	12.9	0.25	2.10323	81.8984	84.0016
Projeected	Marathi et al., 2012	qSSD6-1	6	152.5	3.71	0.25	2.10323	151.448	153.552
Not projected	Liang et al., 2012	qPPP6	6		3.2	10.41
Projected	Liang et al., 2012	qSSR6	6	161.6	3.4	10.33	5.93206	158.634	164.566
Projected	Liang et al., 2012	qGW6	6	116.1	2.65	6.43	9.53005	111.335	120.865
Projected	Tang et al., 2013	qTGW6	6	116.1	2.9858	5.56	25.2729	103.464	128.736
Not projected	Wang et al., 2020	qPN6a	6		4.1	7.3
Not projected	Wang et al., 2020	qPN6b	6		3.1	4.1
Projected	Zhang et al., 2020	qTGW6	6	62.91	6.58	7.41	8.79892	58.5105	67.3095
Projected	Niu et al., 2020	qNGP6.1	6	116.1	6.8	4.4	8.30616	111.947	120.253
Projected	Niu et al., 2020	qNGP6.2	6	116.1	19.2	12.4	2.94735	114.626	117.574
Projected	Niu et al., 2020	qNGP6.3	6	62.91	9.2	3.9	9.37105	58.2245	67.5955
Projected	Niu et al., 2020	qNGP6.4	6	244.9	4.7	1.5	24.3647	232.718	257.082
Projected	Niu et al., 2020	qSF6.1	6	116.1	7.3	7.9	4.62621	113.787	118.413
Projected	Niu et al., 2020	qSF6.2	6	89.505	7.5	3.1	11.7894	83.6103	95.3997
Projected	Niu et al., 2020	qSF6.3	6	270.5	9	5.4	6.76798	267.116	273.884
Projected	Li et al., 2021	NGPP6	6	69.91	6.526	0.411	1.9067	68.9566	70.8634
Not projected	Sekhar et al., 2021	qSFP6.1	6		10.759	10.353
Not projected	Sekhar et al., 2021	qSFP6.1	6		6.107	9.995
Not projected	Wang et al., 2020	qTGW6a	6		3.5	3.1
Not projected	Wang et al., 2020	qTGW6b	6		8	6.7
Not projected	Wang et al., 2020	qTGW6c	6		5.7	4.5
Projected	Jia et al., 2019	qnspp.6.1	6	62.91	3.33	10	18.1111	53.8544	71.9656
Projected	Jia et al., 2019	qnspp6.2	6	221.6	3.48	12.3	14.7245	214.238	228.962
Not projected	Zhu et al., 2017	qPPP6	6		2.72	4.63
Not projected	Wei et al., 2016	qTGW-6	6		3.57	9.04
Not projected	Sun et al., 2017	GN6-1	6		4.15	11.08
Not projected	Sun et al., 2017	GN6-2	6		4.63	10.66
Projected	Venu et al., 2014	qtgw-5	6	270.5	6.3	8	7.65977	266.67	274.33
Projected	Seo et al., 2014	qsf6	6	269.6		11.6	24.0472	257.576	281.624
Projected	Shuxiang Zhou et al., 2013	qGN-6	6	119.555	2.71	4.91	10.8135	114.148	124.962
Projected	Tang et al., 2013	qTGW6	6	160.2	2.8815	5.46	25.7358	147.332	173.068
Projected	Feng et al., 2021	qTGW7	7	167	4.56	9.97	32.0238	150.988	183.012
Not projected	Li et al., 2021	SSR7	7		2.587	0.366
Not projected	Li et al., 2021	SSR7	7		3.158	0.382
Projected	Niu et al., 2020	qNGP7.1	7	106.75	9.3	5.4	6.76798	103.366	110.134
Projected	Niu et al., 2020	qNGP7.2	7	177	7.8	2.7	13.536	170.232	183.768
Projected	Zhang et al., 2020	qTGW7	7	179.3	12.15	15.27	4.26981	177.165	181.435
Not projected	Li et al., 2020	TGW7	7		7.48	10.43
Projected	Li et al., 2020	TGW7	7	178.75		9.25	8.76698	174.367	183.133
Not projected	Li et al., 2020	TGW7	7		6.94	8.01
Not projected	Hu et al., 2018	qgnp7(t)	7		64.21	63
Projected	Kim et al., 2017	qTGW7.1	7	230.4	7.13	4.9	18.584	221.108	239.692
Not projected	Zhu et al., 2017	qTGW7	7		2.66	3.12
Projected	Ahmed et al., 2016	qSS-7	7	190.8	4.49	9.52	38.1317	171.734	209.866
Projected	Yue et al., 2015	qPNP-7b	7	66.05	3.5	9.03	13.3711	59.3645	72.7355
Projected	Cao et al., 2010	qNP7	7	110	5	0.82	0.720219	109.64	110.36
Projected	Liang et al., 2012	qGW7	7	88.8	6.22	15.91	3.85155	86.8742	90.7258
Projeected	Marathi et al., 2012	qSSD7-1	7	164.15	10.2	0.19	2.7674	162.766	165.534
Projeected	Marathi et al., 2012	qSSD7-2	7	200.95	7.23	0.1	5.25806	198.321	203.579
Projeected	Marathi et al., 2012	qSSD7-3	7	200.45	3.48	0.05	10.5161	195.192	205.708
Projeected	Bai et al., 2011	qtgw7	7	229.7	6	11	26.0442	216.678	242.722
Not projected	Cao et al., 2010	qTGW7.1	7		6	0.08
Projected	Cao et al., 2010	qTGW7.2	7	224.3	50	13.29	4.44379	222.078	226.522
Not projected	Cao et al., 2010	qSF7	7		3.9	1
Projected	Cao et al., 2010	qNGP7	7	110.7	4.3	13.33	4.43046	108.485	112.915
Projected	Fu et al., 2010	kgw7.1	7	87	3.81	5	29.9435	72.0282	101.972
Not projected	Fu et al., 2010	gpp7.1	7		2.28	3
Projected	Fu et al., 2010	ppl7.1	7	59.3	5.87	7	21.3882	48.6059	69.9941
Projected	Zhou et al., 2009	qTGW-7	7	212.25	7.82	7.09	41.0732	191.713	232.787
Projected	Zhou et al., 2009	qTGW-7	7	212.25	9.47	13.77	21.1481	201.676	222.824
Projected	Kwon et al., 2008	spp7d	7	209.1		3.7	19.071	199.564	218.636
Not projected	Kwon et al., 2008	pn7d	7			4.4
Projected	Chen Qing-Quan et al., 2007	qSSR7-1	7	186.8	2.6	6.3	12.8084	180.396	193.204
Projected	You et al., 2005	gpp7	7	225.3	4.27	8.5	10.2548	220.173	230.427
Not projected	Wang et al., 2020	qTGW7	7		5.1	4.6
Projected	Lai et al., 2003	ppl7.1	7	209.1	5.36	18	8.3412	204.929	213.271
Projected	Lai et al., 2003	gpp8.1	8	113.985	4.44	7.2	20.853	103.558	124.412
Projected	Chen Qing-Quan et al., 2007	qSSR8-1	8	97.67	7.2	15.3	5.27406	95.033	100.307
Projected	Chen Qing-Quan et al., 2007	qSSR8-1	8	97.67	2.2	6.3	12.8084	91.2658	104.074
Projected	Fu et al., 2010	ppl8.1	8	78.17	3.21	4	37.4294	59.4553	96.8847
Projected	Cao et al., 2010	qNGP8	8	105.07	47	1.94	30.4423	89.8489	120.291
Projeected	Chin et al., 2011	sfj8.1	8	99.47	3.9	10.6	30.1205	84.4098	114.53
Projeected	Chin et al., 2011	sfj8.2	8	99.47	4.4	11.9	26.83	86.055	112.885
Projeected	Bai et al., 2011	qtgw8	8	109.67	2.1	3.5	81.8533	68.7434	150.597
Projeected	Marathi et al., 2012	qSSD8-1	8	256.57	2.99	0.22	2.39003	255.375	257.765
Projected	Tang et al., 2013	qTGW8	8	112.27	2.4154	4.47	31.4356	96.5522	127.988
Not projected	Zhu et al., 2017	qTGW8	8		12.53	18.64
Projected	Cao et al., 2010	qSF8	8	105.07	49	1.6	36.9112	86.6144	123.526
Projected	Cao et al., 2010	qTGW8.1	8	105.07	59.8	4.39	13.4528	98.3436	111.796
Projected	Cao et al., 2010	qTGW8.2	8	108.17	112	6.27	9.41913	103.46	112.88
Projected	Beerell et a., 2018	qTGW8.1	8	15.545	4.27	9.86	30.8923	0.0988691	30.9911
Projected	Niu et al., 2020	qSF8	8	112.27	6.4	3.2	11.421	106.56	117.98
Projected	Sekhar et al., 2021	qSFP8.1	8	108.17	3.045	7.567	11.4579	102.441	113.899
Projected	Lai et al., 2003	gpp9.1	9	84.8	4.03	6.9	21.7597	73.9202	95.6798
Projected	Liu et al., 2009	TGW9	9	105.4	2.8	7.8	10.9987	99.9007	110.899
Projected	Sabouri et al., 2010	qNP-9a	9	98.9	2.56	2.07	108.491	44.6545	153.145
Projected	Sabouri et al., 2010	qNP-9b	9	114.35	3.77	7.24	31.0188	98.8406	129.859
Projected	Li et al., 2021	SSR9	9	108	3.286	0.386	2.03019	106.985	109.015
Projected	Niu et al., 2020	qSF9	9	61.6	7	4	9.13677	57.0316	66.1684
Projected	Niu et al., 2020	qNGP9.1	9	24.05	5.8	1.6	22.8419	12.629	35.471
Projected	Niu et al., 2020	qNGP9.2	9	115.5	5.4	2.5	14.6188	108.191	122.809
Not projected	Li et al., 2020	TGW9.2	9		8.91	12.95
Not projected	Li et al., 2020	TGW9.1	9		9.15	11.21
Projected	Li et al., 2020	TGW9.2	9	139.65		8.07	10.0489	134.626	144.674
Not projected	Kim et al., 2017	qPN9.1	9		6.07	10.6
Not projected	Zhu et al., 2017	qTGW9	9		3.88	5.71
Projected	Ahmed et al., 2016	qSS-9	9	106.05	15.28	5.76	63.0232	74.5384	137.562
Projected	Shuxiang Zhou et al., 2013	qSR-9	9	90.1	3.47	9.97	5.32542	87.4373	92.7627
Not projected	Seo et al., 2014	qsf9	9			7.8
Not projected	Seo et al., 2014	q100gw9	9			8.2
Projeected	Marathi et al., 2012	qTGW9-1	9	127	2.92	0.04	13.1452	120.427	133.573
Projeected	Bai et al., 2011	qtgw9	9	94.15	3.3	7.1	40.3502	73.9749	114.325
Projected	Zhuang et al., 2002	qSF-10	10	169.65	4.2	2.7	28.8853	155.207	184.093
Projected	Zhuang et al., 2002	qTGWT-10	10	99.8	19.6	13.4	5.82018	96.8899	102.71
Projected	hittalmani et al., 2003	qTGW10-1	10	172.25	6.63	23.8	8.93246	167.784	176.716
Projected	hittalmani et al., 2003	qTGW10-2	10	186.35	4.18	14.6	14.5611	179.069	193.631
Projected	hittalmani et al., 2003	qTGW10-3	10	188.15	7.13	25.1	8.46982	183.915	192.385
Projected	Lai et al., 2003	pss10.1	10	191.5	13.82	22.2	6.76314	188.118	194.882
Projected	Kwon et al., 2008	spp10	10	0		7.9	8.932	0	4.466
Projected	Zhou et al., 2009	qTGW-10	10	174.4	4.67	3.95	73.7237	137.538	211.262
Projected	Sabouri et al., 2010	qNP-10a	10	162.3	4.09	4.53	49.5753	137.512	187.088
Projected	Sabouri et al., 2010	qNP-10b	10	165.8	8.51	20.33	11.0465	160.277	171.323
Projected	Sabouri et al., 2010	qNP-10c	10	165.8	8.98	20.35	11.0357	160.282	171.318
Projected	Cao et al., 2010	qNP10	10	155.4	0	0.28	2.10921	154.345	156.455
Not projected	Cao et al., 2010	qNGP10	10		5	2.25
Projected	Cao et al., 2010	qTGW10.1	10	170.6	29	3.72	15.8758	162.662	178.538
Projected	Cao et al., 2010	qTGW10.2	10	169.4	46	1.67	35.3641	151.718	187.082
Projected	Tang et al., 2013	qTGW10	10	178.9	5.2874	9.62	14.6068	171.597	186.203
Projected	Tian et al., 2015	qGNPP10-1	10	106.15	3.2	19.16	29.7439	91.2781	121.022
Not projected	Kim et al., 2017	qSF10.1	10		7.25	8.9
Not projected	Niu et al., 2020	qSF10.1	10		5	5.6
Projected	Niu et al., 2020	qSF10.1	10	192.7	5.4	2.9	12.6024	186.399	199.001
Projected	septiningsih et al., 2003	pss11.1	11	22.4	2.97	8.3	15.9639	14.4181	30.3819
Projected	septiningsih et al., 2003	ppl11.1	11	59.35	2.97	4.7	28.1915	45.2543	73.4457
Projected	septiningsih et al., 2003	ppl11.2	11	142.8	2.92	4.6	28.8043	128.398	157.202
Projected	Lai et al., 2003	gpp11.1	11	142.8	3.93	6.9	21.7597	131.92	153.68
Projected	Chen Qing-Quan et al., 2007	qSSR11-1	11	38.3	3.6	11.5	7.01679	34.7916	41.8084
Projected	Chen Qing-Quan et al., 2007	qSSR11-1	11	38.3	3	9.3	8.67667	33.9617	42.6383
Projected	Kwon et al., 2008	pn11	11	77.4		3.2	22.0509	66.3746	88.4254
Not projected	Kwon et al., 2008	spp11d	11			11.5
Projected	Fu et al., 2010	ppl11.1	11	108.25	3.67	4	37.4294	89.5353	126.965
Projected	Fu et al., 2010	kgw11.1	11	37.6	9.43	11	13.6107	30.7947	44.4053
Projected	Fu et al., 2010	kgw11.2	11	108.25	4.86	6	24.9529	95.7735	120.726
Projeected	Marathi et al., 2012	qTGW11-1	11	46.75	2.83	0.05	10.5161	41.4919	52.0081
Not projected	Marathi et al., 2012	qSSD11-1	11		2.87	0.03
Not projected	Kim et al., 2017	qPN11.1	11		4.23	8.5
Projected	Beerell et a., 2018	qGN11.1	11	77.93	2.57	5.61	54.2955	50.7823	105.078
Projected	Jia et al., 2019	qpnpp11.1	11	10.6	4.95	21.6	8.38477	6.40761	14.7924
Not projected	Kulkarni et al., 2020	qTGW11-1	11		3.36	29.47
Projected	Niu et al., 2020	qNGP11	11	65.9	6.5	2.9	12.6024	59.5988	72.2012
Not projected	Lai et al., 2003	gpp12.1	12		3.59	5.1
Projected	Lai et al., 2003	gpp12.2	12	56.55	3.6	7.4	20.2894	46.4053	66.6947
Projected	You et al., 2005	ppp12	12	74	3.83	7.7	11.3202	68.3399	79.6601
Projected	Chen Qing-Quan et al., 2007	qSSR12-1	12	88.8	2.8	8.1	9.96211	83.8189	93.7811
Projected	Chen Qing-Quan et al., 2007	qSSR12-2	12	61.2	2.7	8.7	9.27507	56.5625	65.8375
Not projected	Qiao et al., 2008	qsf12.1	12		4.84	5.5
Not projected	Qiao et al., 2008	qsf12.2	12		3.68	4
Projected	Sabouri et al., 2009	qSNP-12	12	58.2	12.28	24.72	11.1667	52.6166	63.7834
Projected	Fu et al., 2010	gpp12.1	12	69.5	2.56	3	49.9058	44.5471	94.4529
Projected	Fu et al., 2010	pss12.1	12	69.5	3.74	6	24.9529	57.0235	81.9765
Not projected	Cao et al., 2010	qTGW12	12		120	0.94
Projeected	Marathi et al., 2012	qPPP12-1	12	130.6	3.16	0.06	8.76344	126.218	134.982
Projeected	Marathi et al., 2012	qTGW12-1	12	106.8	2.77	0.07	7.51152	103.044	110.556
Projeected	Marathi et al., 2012	qTGW12-2	12	130.6	7.22	0.18	2.92115	129.139	132.061
Projected	Marathi et al., 2012	qSSD12-1	12	56.45	3.75	0.06	8.76344	52.0683	60.8317
Not projected	Zhu et al., 2017	qPPP1	12		4.45	7.3
Not projected	Zhu et al., 2017	qTGW12	12		4.97	8.56
Projected	Kim et al., 2017	qTGW12.1	12	42.4	11.14	8.7	10.4668	37.1666	47.6334
Projected	Jia et al., 2019	qnspp12.1	12	55.2	5.28	25	7.24444	51.5778	58.8222
Projected	Li et al., 2020	TGW12	12	49.25		24.81	3.26862	47.6157	50.8843
Not projected	Li et al., 2020	TGW12	12		15.42	22.36
Projected	Niu et al., 2020	qNGP12.1	12	59.8	9.5	3.9	9.37105	55.1145	64.4855
Projected	Niu et al., 2020	qNGP12.2	12	94.9	4.9	2.1	17.4034	86.1983	103.602
Not projected	Niu et al., 2020	qSF12	12		6.8	2.9
