# Supplementary material for: A meta-quantitative trait loci analysis identified consensus genomic regions and candidate genes associated with grain yield in rice
Source: Front Plant Sci. 2022 Nov 16;13:1035851. doi: 10.3389/fpls.2022.1035851 (PMC9709451; doi:10.3389/fpls.2022.1035851)
Supplement: Supplementary file 3 [file Table_2.xlsx]

## Sheet: Sheet1
Supplementary Table 2: Consensus/reference map used in the present study
Markers	Chromosome number	Distance (cM)
RM495	1	0
HSP17B	1	0
C3125	1	0
C1979	1	0
RM499	1	0
R687	1	0
RM6464	1	0
RM6887	1	0
RM6672	1	0
C161	1	0
RM8047	1	0
RM3252	1	0
RM462	1	0
RG472	1	0.6
RM1282	1	1.4
C50102	1	1.4
S1442	1	2.5
C53447S	1	2.5
C970	1	2.8
RM3148	1	2.8
S13157S	1	2.8
C51033	1	2.8
S1543	1	2.8
RM6340	1	2.8
RM476A	1	4
C1679	1	4.2
S10623	1	4.2
RG655	1	4.9
RM6777	1	4.9
RM428	1	5.5
R87	1	5.6
RM6515	1	5.6
V32	1	5.9
C749	1	5.9
RM8069	1	5.9
G107	1	5.9
L451	1	5.9
RZ543	1	6
RG1028	1	6.3
RM1331	1	6.7
RM7536	1	6.7
RM6470	1	6.7
RM6236	1	6.7
RM6045	1	6.7
S13048	1	6.7
RM1247	1	6.7
RM1141	1	21.9
RM8068	1	22.9
E13M60.320-P2	1	24.1
C50986S	1	24.3
RM1320	1	24.3
C90	1	24.3
R753	1	24.3
S10115S	1	24.3
RM1254	1	24.3
RM5423	1	24.3
E30207S	1	24.3
RM7278	1	24.3
S5853	1	24.8
RM6324	1	28.8
S20154S	1	28.8
ME7_4	1	29.1
S14064	1	29.2
C936	1	29.2
S14080	1	29.2
C30	1	29.2
V217	1	29.2
R1841	1	29.2
M225A	1	29.2
C146	1	29.2
R106	1	29.2
M324A	1	29.2
RM3740	1	29.5
S20229S	1	29.5
M324C	1	29.5
C1127A	1	29.5
V31	1	29.5
V231	1	29.5
Y5693L	1	29.5
RM84	1	29.5
E4105S	1	29.5
Y1941R	1	29.5
C804	1	29.5
RM323	1	29.9
RG246	1	30.5
RM86	1	31.8
RM10147	1	32
RM10153	1	32
RM5336	1	32
RM220	1	32
T26	1	32
RM6873	1	32
G5001	1	32
R1613	1	32
RM7383	1	32
E222S	1	32
RM3652	1	32
W598	1	32
RM1	1	32
PSM348	1	32
RG349	1	32.4
RG400	1	33.2
I32G1	1	33.7
S14208	1	33.7
RM7075	1	33.7
RM1321	1	33.7
C369	1	33.7
RM6902	1	33.7
R596	1	33.7
R2630	1	33.7
E3004S	1	33.7
R2880	1	33.7
S960	1	33.7
RM3426	1	33.8
C470	1	33.8
RM8105	1	33.8
RM1329	1	33.8
ME6_4	1	33.8
ME6_1c	1	33.8
RM578	1	33.8
S3382S	1	34
C60614S	1	34
RM6681	1	34
R2504	1	34
RM5385	1	34
RM8229	1	34
Y6855RB	1	34
C178	1	34
RM8004	1	34
C12614S	1	34
RM8079	1	34
RM6740	1	34
S10626	1	34
R1547	1	34
V178	1	34
Y3094R	1	34
L1087	1	34
RM446	1	34
RM5302	1	34.1
RM5552	1	34.1
RM6521	1	34.1
R480B	1	34.1
EM15_8	1	34.2
RM10220	1	34.2
RG408	1	34.5
RM283	1	35.1
RG458	1	35.5
RM3521	1	36.5
RM6826	1	36.5
RM1167	1	36.5
RM6463	1	36.5
RM6120	1	36.5
S1778	1	36.5
W168B	1	37.6
T96	1	37.6
R2747	1	37.9
R1944	1	37.9
RG636	1	38.3
S3014	1	38.4
C101	1	39.3
RM6451	1	39.3
S1651	1	39.3
G359	1	39.3
C668	1	39.3
RM7241	1	39.3
RM8145	1	39.3
RM8146	1	39.3
RM3453	1	42
GNMS114	1	42.2
RM522	1	42.4
RM3530	1	43.4
R3192	1	43.4
RM3174	1	43.4
RM3604	1	43.4
RM3425	1	43.4
RM3233	1	43.4
RG147	1	43.4
RG140	1	43.7
L612	1	43.9
R2253	1	44
RM6335	1	44
C12072S	1	45
RM1118	1	45
RZ909	1	45.1
S10057B	1	45.5
RM6277	1	45.5
S4325S	1	45.5
RM8081	1	45.5
RM8082	1	45.5
C885	1	45.5
RM7466	1	45.5
C319	1	46.3
RM6289	1	46.3
RM151	1	46.5
RZ288	1	46.6
ME2_12	1	46.9
RM7086	1	48.3
RM3746	1	48.3
RM1360	1	48.3
RM1195	1	48.3
RM3873	1	48.3
RM5443	1	48.3
RM8110	1	48.3
E31375S	1	48.3
RM6186	1	48.3
RM8111	1	48.3
Rf3	1	48.3
RM272	1	48.3
G1184C	1	48.3
C52458S	1	48.3
RG612	1	48.3
RMg61	1	48.3
RG532	1	48.3
RM5359	1	48.3
RM1201	1	48.3
RM6786	1	48.3
RM6599	1	48.3
R665	1	48.3
RM5989	1	48.3
RM6651	1	48.3
R547	1	48.3
RM8098	1	48.3
RM1220	1	48.3
RM8078	1	48.3
RM8077	1	48.3
RM6784	1	48.3
RM6167	1	48.3
V3A	1	48.3
C955	1	48.3
RM5735	1	48.3
RM3598	1	48.3
T98	1	48.3
Y3853L	1	48.3
RM5800	1	48.3
RM6769	1	48.3
RM3234	1	48.3
RM3235	1	48.3
R3470S	1	48.3
RM8142	1	48.3
RM8143	1	48.3
S11941A	1	48.3
RM5496	1	48.3
S5053S	1	48.3
V92	1	48.3
RM3359	1	48.3
RM6685	1	48.3
RM6630	1	48.3
W115	1	48.3
C399	1	48.3
G317	1	48.3
S1024S	1	48.3
G89A	1	48.3
RM8103	1	48.3
RM8140	1	48.3
R549B	1	48.3
R618	1	48.3
G8027	1	48.3
G8028	1	48.3
RM3506	1	48.3
RM8147	1	48.3
RM8141	1	48.3
RM8148	1	48.3
EstI1	1	48.3
RM1151	1	48.3
RM5346	1	48.3
S11214	1	48.3
RM8093	1	48.3
RM8091	1	48.3
Y7360L	1	48.3
RM8222	1	48.3
RM8083	1	48.3
R844	1	48.3
U10	1	48.3
S11122	1	48.3
RM6613	1	48.3
C113	1	48.3
RM6466	1	48.3
RM8268	1	48.3
RM8123	1	48.3
RM1032	1	48.3
E476S	1	48.3
R2151S	1	48.3
RM8133	1	48.3
RM8131	1	48.3
RM8132	1	48.3
Y3683R	1	48.3
Y5368L	1	48.3
Y5105L	1	48.3
C1338	1	48.3
RM6642	1	48.3
RM6039	1	48.3
RM8067	1	48.3
RM8063	1	48.3
RM8065	1	48.3
RM8066	1	48.3
RM8070	1	48.3
RM6190	1	48.3
RM8052	1	48.3
RM8053	1	48.3
C1211	1	48.3
RM5644	1	48.3
C131	1	48.3
RM8051	1	48.3
RM8045	1	48.3
RM8046	1	48.3
Y5105R	1	48.3
Y2320L	1	48.3
S10591	1	48.3
S1959	1	48.3
RM3627	1	48.3
RM490	1	48.3
C916A	1	48.3
Y2317L	1	48.3
R930S	1	48.3
G1184D	1	48.3
E51008S	1	48.3
R2167	1	48.3
R108	1	48.3
RM1287	1	48.3
R1712	1	48.3
Y2317R	1	48.3
V138	1	48.3
S2139	1	48.3
RM8094	1	48.3
RM8095	1	48.3
E4175S	1	48.3
E21147S	1	48.3
RM575	1	48.3
RM576	1	48.3
G89-2A	1	48.3
E10119S	1	48.3
RM3412	1	48.3
L429	1	48.3
S21093S	1	48.3
V193	1	48.3
W1	1	48.3
C51420S	1	48.7
S1501	1	49.2
C11461	1	49.7
E341S	1	49.7
S13927	1	49.7
R2280	1	50.1
C52903S	1	50.5
R1902A	1	50.5
P164	1	50.5
R2329S	1	50.5
C1905	1	50.8
Y3496R	1	50.8
SALT	1	51.7
E3109S	1	51.9
RM8115	1	51.9
E50811	1	52.2
RM259	1	53.3
Y5714L	1	53.3
S11337	1	53.6
P70	1	53.9
E324S	1	54.4
RM579	1	54.7
G165B	1	54.8
GNMS3879	1	55.9
RM583	1	76.2
C904	1	76.6
C1733S	1	76.6
P67	1	76.6
S1714	1	76.6
R1903	1	76.6
S6432	1	76.8
E664SB	1	76.9
RM243	1	77.1
E4329S	1	77.1
R2501A	1	77.1
E1178SC	1	77.1
RM600	1	77.5
P145	1	77.7
EM18_10	1	77.9
RM35	1	78
RM581	1	78.1
C45	1	78.2
E30292SA	1	78.2
S6308	1	78.3
ME9_9	1	78.3
RM572	1	94.9
RM582	1	94.9
EMP3_4	1	94.9
EAAM17_6	1	94.9
G1184A	1	111.3
E24M50.534-P1	1	111.3
TP1K3a1	1	111.4
RG811	1	111.7
E25M60.448-P1	1	112.2
RM23	1	112.4
RM493	1	116
E13M60.160-P2	1	116.1
RM5964	1	116.2
R210	1	116.2
RM580	1	116.2
E2071SA	1	116.2
E31151SB	1	116.2
C585	1	116.2
cen1	1	116.2
RG173X	1	116.3
E60808S	1	116.3
RM81A	1	116.4
RM140	1	116.4
RM562	1	116.5
ME8_3	1	116.6
RM449	1	116.7
E13M59.052-P1	1	116.8
RM595	1	116.8
RM466	1	116.8
RM594	1	116.8
RM513	1	116.8
RM329	1	116.8
RM294B	1	116.8
RM24	1	125.4
E13M59.274-P2	1	125.5
E25M48.190-P1	1	125.9
ME2_16	1	126.2
Amy1B	1	126.2
RM238A	1	126.6
E13M60.480-P1	1	126.7
WG110	1	126.9
RG146B	1	127
B5	1	127.2
R10920S	1	127.5
RM312	1	127.5
RG146	1	127.5
TP1E7I	1	127.6
RM129	1	127.8
RM157B	1	127.8
E4469S	1	128.3
BP127B	1	128.5
E23M50.419-P1	1	128.7
RZ276	1	129.1
RZ744	1	130.4
EM15_2	1	131
E24M50.364-P1	1	131
RZ444	1	131.5
csu725	1	131.6
E23M50.560-P2	1	131.7
BCD134	1	133.2
E3232S	1	133.2
S20505S	1	133.5
E60464S	1	133.8
RM9A	1	134.1
E60128S	1	135.5
RM5638	1	135.5
S765	1	136.6
S13849	1	136.6
RM8090	1	136.6
RG375	1	136.8
E13M59.183-P1	1	138.6
GNMS239	1	153.5
P102	1	163.1
RM6880	1	163.6
E13M60.294-P2	1	163.6
E50872S	1	163.9
Hwc2	1	163.9
G270	1	164.2
Y3154R	1	164.4
Hwc1	1	164.7
RM5	1	164.9
RM14	1	165.1
RRH04-4	1	165.2
RM7449	1	165.8
S13994	1	165.8
Y2820R	1	165.8
RM306	1	166.1
RM5853	1	167.2
S1945	1	167.2
Y2820L	1	167.2
RM568	1	167.5
R1467	1	167.7
RZ776	1	168
W394	1	168.4
R0372	1	168.4
RM6716	1	168.4
RM8144	1	168.4
RM7056	1	168.4
RM488	1	168.6
Y3463R	1	168.8
S20984S	1	168.8
C50509	1	168.8
RM6334	1	168.8
M201	1	169.1
M163A	1	169.1
TP1E3B	1	169.6
R2374B	1	169.9
S10634B	1	169.9
C61385S	1	169.9
RM414	1	170
RM34	1	170.1
E23M50.071-P1	1	170.4
RG810	1	170.7
RM529	1	170.8
RZ801	1	171
RMg72	1	171.2
L588	1	171.2
P23	1	171.2
S13559	1	171.2
GA330	1	171.2
RM431	1	172.3
CDO345	1	172.5
OSR23	1	172.8
RM3366	1	173.1
RM2318	1	173.1
RM2772	1	173.1
R2635	1	173.1
RM104	1	173.7
GA273	1	173.7
G3001	1	174.2
E26M47.356-P2	1	174.5
RM5919	1	174.5
V67	1	174.5
S2457	1	174.5
RM3642	1	175
C1456	1	175
S12831	1	175
RZ14	1	175.2
G302	1	175.8
C409	1	175.8
RM1349	1	176.1
C981	1	176.1
R1485	1	176.1
RM2574	1	176.1
RM8130	1	176.1
RM8129	1	176.1
RG331	1	176.1
RG381	1	176.3
RM237	1	176.4
RM8260	1	176.4
R2374	1	176.4
G6003	1	176.7
RG233	1	176.7
RG345	1	177
C949A	1	178.1
RM246	1	178.4
C808	1	178.9
R2816	1	178.9
E26M47.361-P1	1	179.2
L666	1	180.3
RM3475	1	180.3
E1117S	1	180.3
RM473A	1	180.4
E25M60.364-P2	1	180.6
ME10_14	1	180.7
P77	1	180.8
Est15	1	181
B2G7	1	181.9
V172	1	181.9
RM472	1	182
RG303	1	182.1
E13M59.196-P2	1	182.1
E26M47.M002-P2	1	182.3
RM443	1	182.5
RM7318	1	182.9
RM7202	1	182.9
R886	1	182.9
RZ569A	1	182.9
E25M50.M005-P1	1	183.4
C49	1	184.6
sd1	1	185.2
C10728S	1	185.4
RM5461	1	185.4
RM3143	1	185.7
R1514	1	185.7
C122	1	186
RM8128	1	186
RG109	1	186.3
RM315	1	186.5
S1457	1	186.8
Y2763R	1	186.8
RM7341	1	186.8
RM3440	1	186.8
RM3240	1	186.8
RM3241	1	186.8
V119	1	186.8
RM7414	1	186.8
C667	1	186.8
V176	1	186.8
RG957	1	187.5
RG317	1	189.1
S2717	1	189.2
RM7566	1	189.2
RM1232	1	189.2
RM7419	1	189.2
C50101S	1	189.2
RM5497	1	189.2
RM403	1	189.3
RG462	1	190.5
C10980S	1	191
RG220	1	191.4
C2690	1	191.6
R1012	1	191.6
RM5084	1	193.2
C992A	1	193.2
RG519	1	193.3
R178	1	193.7
EM11_11	1	193.8
RM9	1	194.9
RM302	1	223.3
RM128	1	223.3
RM265	1	223.3
RG101	1	223.3
RM3336	1	223.3
R559	1	223.3
RM1297	1	223.3
S14096	1	223.3
RM3817	1	223.3
RM1244	1	223.3
S11702	1	223.3
RM3494	1	223.3
RM5931	1	223.3
RM1117	1	223.3
E30470S	1	223.3
C12174S	1	223.3
S10045	1	223.3
RM8126	1	223.3
RM8127	1	223.3
RZ19	1	223.3
E3125S	1	223.3
G396	1	223.3
S14051	1	223.3
C2782D	1	223.3
RG541	1	223.3
C1162	1	223.3
C11624S	1	223.3
C1370	1	223.3
R290	1	223.3
RM3547	1	223.3
RM6405	1	223.3
C1318S	1	223.3
W116	1	223.3
RM7514	1	223.3
C1271	1	223.3
RM1231	1	223.3
F30	1	223.3
RM5486	1	223.3
HSP70C	1	223.3
MEI-1	1	223.3
RM5954	1	223.3
S1676	1	223.3
S1870	1	223.3
RM7371	1	223.3
RM3615	1	223.3
RM3614	1	223.3
RM6702	1	223.3
L417	1	223.3
OSR3	1	223.3
I17A1	1	223.3
RM486	1	223.3
RZ513	1	223.3
RM1152	1	223.3
C137	1	223.3
RM1061	1	223.3
RG406	1	223.3
An15	1	223.3
E13M60.082-P1	1	223.3
RZ730	1	223.3
RG690	1	223.3
RG727	1	223.3
E26M47.230-P1	1	223.3
G1372	1	223.3
F446	1	223.3
R530	1	223.3
C1459	1	223.3
RM476B	1	223.3
E25M60.199-P1	1	223.3
L172B	1	223.3
C3057	1	223.3
S1776	1	223.3
E21042S	1	223.3
C911	1	223.3
RM6092	1	223.3
L884	1	223.3
C854	1	223.3
RM1095	1	223.3
RM8139	1	223.3
C10210S	1	223.3
RM319	1	223.3
E26M49.417-P1	1	223.3
RM1183	1	223.3
R1416	1	223.3
B194A	1	223.3
C9A	1	223.3
Y5704R	1	223.3
G393	1	223.3
RM7643	1	223.3
RM543	1	223.3
G1085	1	223.3
RM3411	1	223.4
L268	1	223.4
E25M59.150-P2	1	223.4
RM102	1	223.6
S10712	1	223.7
W156	1	223.7
RM8096	1	223.7
RM8097	1	223.7
RM1268	1	223.7
RM212	1	224.4
RM5914	1	224.6
C1335	1	224.6
T36	1	224.6
C1282	1	224.6
L685	1	224.6
B370	1	224.6
RM6581	1	224.6
R2417	1	224.6
PI	1	224.8
RM3324	1	225.4
RM6666	1	225.4
L694	1	225.4
RM7650	1	225.4
Y4564L	1	226.2
ME4_18	1	226.3
RM3709	1	227.3
R37	1	227.3
RM1216	1	227.3
RM3632	1	227.3
RM6569	1	227.3
C250	1	227.3
R2882	1	227.3
RM6648	1	227.6
C30040	1	227.6
R3347	1	227.6
R758	1	228.9
RG197	1	229.4
S14591	1	229.4
C12266SB	1	229.4
G1087B	1	229.4
S2245	1	229.4
RM6387	1	229.4
R655	1	229.4
S10271	1	229.4
C555	1	230.5
C836	1	230.5
RM3285	1	230.5
W578	1	230.8
Y6185LB	1	230.8
E30143S	1	230.8
RM8002	1	230.8
S12776S	1	230.8
R2347A	1	230.8
E30358S	1	230.8
RM8124	1	230.8
RM1003	1	231.5
C1385S	1	231.6
C813	1	231.6
L669	1	231.6
C61337S	1	231.6
RM8061	1	231.9
RM7180	1	231.9
R1623S	1	231.9
C11234S	1	231.9
C11019S	1	232.3
P42	1	232.7
C2340	1	232.7
RM6950	1	232.7
RM5501	1	233.8
RM6703	1	233.8
RM5811	1	234.1
RM5947	1	234.6
V2	1	234.6
RM8084	1	234.6
RM8085	1	234.6
R2648	1	234.6
RM6188	1	234.6
S13781	1	234.6
R494	1	234.8
RM6608	1	234.9
L825	1	234.9
RM6547	1	234.9
14403	1	234.9
RM3304	1	235.2
G370	1	235.2
RM3403	1	235.2
RM3447	1	235.2
S721	1	235.2
C191A	1	236.3
R836	1	236.7
RM5389	1	237.1
RM5781	1	237.1
T22	1	237.1
C1257	1	237.1
R2125	1	237.1
S10925	1	237.6
S10346	1	237.6
RM3640	1	237.6
M225B	1	237.9
C1000	1	237.9
RM6117	1	237.9
M324B	1	237.9
C1127B	1	237.9
C10205S	1	238.4
C713	1	238.4
E60580S	1	238.4
R3265	1	238.4
R3279	1	238.4
RM8278	1	238.4
RM3825	1	238.4
R578	1	238.4
S10846	1	238.4
RM5407	1	238.4
C434	1	238.4
Y6302R	1	238.4
RM7250	1	238.4
C12309S	1	238.4
C283	1	238.4
RM6618	1	239.2
E20351S	1	239.2
Y2929R	1	239.7
S12085	1	239.7
RM3738	1	239.7
RM3361	1	239.7
RM6211	1	239.7
RM3846	1	239.7
RM3845	1	239.7
RM3452	1	239.7
S13491S	1	239.7
C727A	1	240
E50125S	1	240
RM3917	1	240
Y2929L	1	241.1
RM1198	1	241.1
R1403	1	241.1
C86	1	241.1
P22	1	241.1
C60583S	1	241.1
B270	1	241.1
E1458S	1	241.1
S2596	1	241.1
E10026S	1	241.1
S13471	1	241.1
L610	1	241.1
W78	1	241.1
R1764	1	241.1
RM3290	1	241.1
RM5448	1	241.1
RM6355	1	241.1
RM8104	1	241.1
C1439	1	241.9
RM6593	1	241.9
RM6333	1	241.9
RM6108	1	241.9
RM1339	1	242.2
RM5382	1	242.2
RM8232	1	242.2
RM8231	1	242.2
E30867	1	242.2
RM3442	1	242.2
C12740	1	242.2
C385	1	242.9
C10491	1	243.8
RM6696	1	243.8
C30021	1	245.4
RM8235	1	245.4
RM1068	1	245.4
S2523	1	245.7
C949	1	246
RM5759	1	249.3
RM3602	1	249.3
L819	1	249.3
RM6504	1	249.3
RM8134	1	249.3
L543	1	249.6
RM5471	1	249.6
R2625	1	249.6
RM3375	1	249.8
RM1160	1	249.8
G1133	1	249.8
RM5422	1	249.8
RM3561	1	249.9
RM1361	1	249.9
RM6083	1	249.9
RM8062	1	249.9
RM6097	1	249.9
RM7600	1	249.9
RM7246	1	249.9
S13312	1	249.9
C3120	1	251.8
RM6827	1	251.8
RM6292	1	251.8
Y3653R	1	251.8
S10086	1	252.3
G220	1	252.3
RM3523	1	252.3
R2018	1	252.3
C346	1	252.3
W170A	1	252.3
RM3810	1	252.3
RM3482	1	252.3
R2647A	1	252.3
R2414	1	252.3
L1082	1	252.3
G6001	1	252.5
V137	1	252.6
S10526	1	252.9
G7002	1	253.2
G7003	1	253.2
G7001	1	253.2
R1545	1	253.2
E3256S	1	253.7
C547	1	253.7
V1	1	253.7
RM8236	1	253.7
S11062	1	253.7
RM3468	1	253.7
T91	1	254
RM3520	1	254.3
RM1387	1	254.3
R3203	1	254.3
S10304	1	255.1
B183	1	255.4
R2833	1	255.8
S1046	1	256.2
S877A	1	256.2
G54	1	256.5
C63135S	1	256.8
PSM331	1	257.5
C742	1	258.2
RM8088	1	258.2
RM5794	1	258.5
E1181S	1	258.5
RM5362	1	258.5
RM8099	1	258.5
RM5410	1	258.5
S2672	1	258.5
RM8100	1	258.5
RM6198	1	258.5
RM5310	1	278.7
Y3553R	1	278.7
RM5536	1	278.7
C1310S	1	278.7
C1482	1	278.7
E2071SC	1	279.5
G39	1	279.9
GA506	1	280
P26	1	280.3
Est-X	1	280.5
RG222	1	281
RM3681	1	281.5
C225	1	281.5
R503	1	281.8
W858	1	281.8
RG536	1	283.7
S10581	1	284.1
L726	1	284.4
S21582S	1	285
RM8050	1	285
RM8048	1	285
RM8049	1	285
T44	1	290.9
RM6407	1	290.9
G5005	1	290.9
R117	1	290.9
Y2320R	1	290.9
RM6141	1	291.5
E61984S	1	291.5
E60152S	1	291.5
RM6831	1	291.5
RM6840	1	291.5
RM3362	1	291.5
R2727	1	291.5
C112	1	291.5
P61	1	291.5
RM1067	1	291.5
RM6321	1	291.5
C12249SA	1	291.5
RM8135	1	291.5
RM8136	1	291.5
RM8137	1	291.5
S13931	1	291.5
RM3732	2	0
RM6800	2	0
C1357	2	0
RM3340	2	0
RM7622	2	0
R2510	2	0
V174A	2	0
L653	2	0
RM7451	2	0
C10275S	2	0
V70	2	0
W8A	2	0
RM6874	2	0
R2710	2	0
RM2770	2	0
RM6938	2	0
C673	2	0
R1373	2	0
T89	2	0
E4414S	2	0
E30145S	2	0
Hst45	2	0
RM5764	2	0
RM6225	2	0
E60459	2	0
M329	2	0
S910	2	0
RM7033	2	0
RM7562	2	0
R2460	2	0
RM6077	2	0
S21847S	2	0
RM3264	2	0
RM6151	2	0
S20351S	2	0
lrd8	2	0
RM5529	2	0
C11227S	2	0
S12817S	2	0
R10479S	2	0
S10889	2	0
E290S	2	0
E51222S	2	0
R1738B	2	0
RM6616	2	0
RM3495	2	0
RM3096	2	0
E60261B	2	0
R10194S	2	0
C51175SC	2	0
S14004	2	0
RM5984	2	0
RM3188	2	0
C12538S	2	0
C52289S	2	0
E1302S	2	0
G365	2	0
G1064	2	0
RM7652	2	0
C53963S	2	0
R810	2	0
Amp1	2	0
E756S	2	0
R2242S	2	0
C10010S	2	0
R459	2	0
RM6067	2	0
RM1075	2	0
RM1285	2	0
R2403S	2	0
RM3703	2	0
G1003	2	0
C1796	2	0
C30133	2	0
C915	2	0
RM7581	2	0
C60318SC	2	0
C11110	2	0
RM5996	2	0
RM5512	2	0
RM5301	2	0
RM5345	2	0
RM5622	2	0
C421	2	0
RM4355	2	0
C994	2	0
S1511	2	0
E20932S	2	0
RM3865	2	0
M302	2	0.3
G1327	2	0.8
gh2	2	1.1
E4274	2	1.3
WRKY71	2	1.7
E61928S	2	2.1
T83	2	2.4
T82	2	3.2
RG152	2	3.5
RM7082	2	4.3
RM6230	2	4.3
S21672S	2	4.3
S13446S	2	4.3
RM3294	2	4.3
C10215S	2	4.3
G8006	2	4.3
E50640S	2	4.6
C2939	2	4.6
G8005	2	4.6
RRH02_2	2	4.8
RM1347	2	5.4
C12249SB	2	5.4
E30284S	2	5.7
RM5780	2	5.7
RM6895	2	5.7
R2344	2	5.7
RM5664	2	5.7
RG83	2	6.7
C1246	2	6.8
RM6378	2	6.8
RG365	2	7
RM203	2	7.2
RG509	2	7.8
E50474S	2	8.7
RM6247	2	9
C132	2	9
C709A	2	9.3
C149	2	9.5
S10038B	2	10
RM2483	2	10
RM7575	2	10
RM6069	2	10
R2164	2	10
RM4702	2	10
RM5862	2	10
R3086	2	10
RM7006	2	10
C61761	2	10
E24M50.267-P2	2	10.1
RM211	2	10.5
C365	2	10.5
RM233A	2	10.7
RM279	2	11
E24M50.276-P1	2	11
RG634B	2	11.2
RM6233	2	11.6
R394	2	11.6
C1654	2	11.6
RM5897	2	11.6
RM423	2	11.6
ms85	2	11.7
RZ87	2	11.8
E972S	2	11.9
C10425S	2	11.9
W113	2	11.9
E13M59.M001-P2	2	11.9
RM259	2	12.2
RM6493	2	12.4
RM7355	2	12.4
C630	2	12.4
RM53	2	13
RM485	2	13
RM109	2	13.3
E26M47.470-P1	2	13.7
Glu15	2	13.9
ME2_7	2	14.1
OSR17	2	14.1
Glu16	2	14.3
RM555	2	14.3
G227	2	15.1
RM3505	2	15.1
RM2468	2	15.1
RM5340	2	15.1
RM2939	2	15.1
RM3227	2	15.1
V140	2	15.1
RM5459	2	15.1
RM2814	2	15.1
RM3828	2	15.5
T93	2	15.6
RM3390	2	15.6
C2168	2	15.6
G357	2	15.6
RM7636	2	15.6
V5B	2	15.9
S10927S	2	15.9
RG437A	2	16.1
E3049S	2	16.2
V5A	2	16.5
OSR14	2	16.5
E13M60.117-P1	2	17.6
RM154	2	17.8
EMP2_7	2	18.3
E25M60.168-P1	2	18.4
S14115	2	18.4
E25M48.116-P1	2	18.8
G1184C-2	2	19.1
ME4_17	2	19.5
RM110	2	19.9
RM6853	2	20.9
V259	2	20.9
R712	2	20.9
Y2724R	2	20.9
RM6911	2	20.9
RM5699	2	20.9
C980	2	21.2
RM7288	2	21.2
d30	2	21.6
ME10_18	2	21.9
RM174	2	21.9
RM6639	2	22.2
RM5356	2	22.2
C10189S	2	22.2
RG437	2	22.5
RM322	2	22.6
RM492	2	23.3
RM145	2	23.9
RM7144	2	24
RM71	2	24.9
P17	2	25.1
E13M59.M003-P2	2	25.1
RM452	2	26.3
glu8	2	26.5
E25M60.078-P2	2	26.5
Lgc1	2	26.6
RRF06-1	2	26.6
S2525	2	26.6
RM3501	2	26.9
RM1358	2	26.9
B103	2	26.9
R1589	2	26.9
E13M59.119-P1	2	28
RM521	2	28.3
E23M50.582-P1	2	28.8
P6	2	28.8
G1340	2	28.8
M130	2	28.8
cen2	2	28.9
P86	2	28.9
R3228	2	28.9
RM3721	2	29.1
RM1106	2	29.1
RM3549	2	29.1
RM5791	2	29.1
R3191	2	29.1
RM5390	2	29.1
S2577	2	29.1
RM2792	2	29.1
C12706S	2	29.1
C626	2	29.1
RM5015	2	29.1
E25M48.065-P1	2	29.1
E25M48.325-P1	2	29.4
E13M59.128-P1	2	29.5
S21407S	2	29.6
RM1081	2	29.6
RM438	2	29.7
RM550	2	29.7
RM1313	2	29.9
RM1234	2	29.9
Y2757R	2	29.9
S12891	2	29.9
RM324	2	32.9
Glu18	2	33.1
Glu17	2	33.1
E26M47.509-P2	2	33.3
RM29	2	33.5
G243	2	33.5
WC	2	33.5
Y2757L	2	33.5
RM424	2	34.3
RM301	2	34.4
RM27	2	34.7
G243A	2	34.7
RG171	2	35
RM300	2	35
E30292SB	2	35.1
G1184B	2	35.6
EM14_4	2	35.7
S20349S	2	36.2
E3129	2	36.2
C12276S	2	36.2
G1184A	2	36.2
C990	2	36.2
S10576	2	36.2
E61875S	2	36.2
E1107S	2	36.2
RM5179	2	36.2
E61832S	2	36.2
S1917	2	36.2
RM5210	2	36.2
RM1178	2	37.3
RM290	2	37.5
C2184B	2	37.6
P141	2	37.6
C30023	2	37.6
RM3178	2	37.6
C12318C	2	37.6
P117	2	37.8
G93B	2	38
S2328	2	39.4
R1989	2	39.7
RM465	2	39.8
d12	2	39.9
C196	2	40.2
R1736	2	40.5
E26M49.524-P1	2	40.8
RRF20-4	2	40.9
R2975	2	41
RM7426	2	41
R1843	2	41.3
C106	2	41.3
RM5707	2	41.6
S14043	2	41.6
RM6611	2	41.6
RM6942	2	41.6
C898	2	41.6
V141	2	41.6
S20944S	2	41.6
RM6844	2	42.1
RM5101	2	42.1
S10847A	2	42.1
M162B	2	42.4
RM341	2	42.7
C777	2	42.9
P167	2	42.9
E30164S	2	43.2
RM327	2	43.5
E25M48.246-P2	2	44
RM1211	2	45.9
RM4499	2	45.9
RM5578	2	45.9
G132	2	45.9
RM3630	2	45.9
RM1038	2	45.9
RM3284	2	45.9
RM7413	2	45.9
Sbe3	2	50.1
RM561	2	56.9
S20660A	2	56.9
RM5812	2	56.9
C62026	2	56.9
RM262	2	85.4
E26M47.278-P1	2	85.4
E13M60.070-P1	2	85.4
RZ386	2	85.4
RG157	2	85.4
RM475	2	86.6
RZ166	2	86.9
G1314A	2	90.2
RM8254	2	94.7
E30251S	2	94.7
S2068	2	96.5
S1412	2	96.5
P165	2	96.5
G1314B	2	97.4
C796A	2	97.6
RM2634	2	97.9
RM8252	2	98.3
RM1694	2	98.3
S10814	2	98.3
G1456	2	98.3
E23M50.234-P1	2	98.3
R447	2	98.6
RM1303	2	98.6
RM6023	2	98.6
RM7624	2	98.6
V197	2	98.6
C499	2	98.6
V219	2	99.1
E3634S	2	100.5
RM6843	2	102
C1566	2	102.8
R3041	2	103.7
V184	2	103.7
RM3762	2	105.1
RM5789	2	105.1
R26	2	105.1
RM6056	2	105.1
RM3688	2	105.1
S1716	2	105.1
C621	2	105.1
RM5652	2	105.1
L22	2	105.4
G45	2	106.8
E60561S	2	106.8
S1072	2	106.8
GNMS3876	2	107.8
R1424	2	108.4
RM5430	2	108.4
S13181	2	108.7
S12507	2	108.7
RM5363	2	108.7
C60582S	2	108.7
C953A	2	108.7
RZ318	2	109.7
E276	2	109.8
B159	2	109.8
R1870B	2	110.1
R1577S	2	110.2
C1061	2	110.2
C37	2	110.4
G3004	2	110.4
RM3352	2	110.4
R1870A	2	110.4
RM5651	2	110.4
RM7205	2	110.4
RM6379	2	110.4
gpd1	2	110.8
C61836SC	2	111.2
RM3874	2	111.2
C436	2	111.2
S11120	2	111.5
S13240	2	111.8
TGMSP2	2	111.9
RM3515	2	112.1
R1826	2	112.1
S14078	2	112.1
RM3355	2	112.1
RM3355-2	2	112.1
V195	2	112.4
S1785	2	112.4
S10582	2	113.5
S10301B	2	113.5
R1906	2	113.5
M162A	2	113.5
RM6318	2	113.5
S10641	2	113.5
E26M49.M002-P2	2	113.7
C41	2	114.3
RM5804	2	115.1
S10844	2	115.1
CKI	2	116.2
RM6617	2	116.5
C645	2	116.5
lrd26	2	117
RZ103	2	117.6
RM106	2	117.7
ME9_7	2	118
S2287	2	118.1
C920	2	118.4
Pal1	2	119.2
RM6107	2	119.5
RM1942	2	119.5
R1381	2	119.5
R2284	2	119.8
RM3795	2	119.8
R2792	2	119.8
RM1204	2	119.8
RM5603	2	119.8
RM6361	2	119.8
E23M50.160-P1	2	120.2
S14054	2	120.3
C424	2	120.3
R1737	2	120.3
RM1920	2	120.3
V220B	2	120.4
RM263	2	120.6
EM18_13	2	120.8
S13984	2	120.8
EMP2_8	2	122
R857S	2	122.7
RM3730	2	123.5
R2370A	2	123.5
R480A	2	124.3
RM7245	2	124.3
EM11_10	2	124.7
RM526	2	125.7
RM5706	2	126.2
RM1385	2	126.2
C1769	2	126.2
RM4472	2	126.2
RM7511	2	126.2
R63	2	126.2
F27	2	126.2
F19	2	127.5
RM6366	2	127.5
S908	2	127.5
RM599	2	127.5
RM3508	2	127.8
G39	2	127.8
RM1367	2	127.8
C747	2	127.8
R427	2	127.8
L737	2	128.1
RM5470	2	128.1
Roc5	2	128.8
RM525	2	128.8
E315S	2	129.5
RM3512	2	129.5
P49	2	129.5
E31563S	2	129.5
C1236	2	129.5
L107	2	130.9
E964S	2	130.9
OsSAM	2	131.5
RM221	2	131.6
RM573	2	132.6
RG102	2	133
R3393	2	134.5
RM1342	2	134.5
RM3763	2	134.5
G57	2	134.5
RM5305	2	134.5
G1185	2	134.5
RM6001	2	134.5
RM6465	2	134.5
RM8248	2	134.5
RM5631	2	134.5
RM3220	2	134.5
RM3289	2	134.5
RM6122	2	134.5
R2216	2	134.5
Shd	2	135.7
E13M60.258-P1	2	136.2
RM112	2	136.4
W142A	2	137
CDO686	2	137.9
Rf2	2	138.9
Bph13	2	139.1
R418	2	139.2
K706	2	139.3
S20495S	2	139.5
RZ58	2	139.5
E24M50.411-P1	2	139.7
RM450	2	139.7
GA285	2	139.7
RM6	2	139.8
RM318	2	140
RM530	2	140.2
RM3685	2	140.3
E50320S	2	140.3
RM6933	2	140.3
ME2_4	2	140.3
R3128	2	140.6
Amy1	2	140.7
RM240	2	151.2
Amy1C	2	151.4
RM497	2	151.6
lsi	2	151.7
T54	2	152.2
C520	2	152.2
RM6424	2	152.2
RM6295	2	152.2
C1419	2	152.2
RM5993	2	152.5
R2643	2	152.5
E13M59.504-P2	2	152.7
RM425	2	153.6
RM5303	2	153.8
C92	2	153.8
RM5378	2	153.8
RM7598	2	153.8
RM6290	2	153.8
RM3421	2	153.8
ant	2	153.9
tri	2	155.7
B252	2	155.7
C601	2	155.7
C1408	2	155.7
RM3275	2	155.7
S11127	2	155.7
Y8007R	2	156.2
C12691	2	156.8
C10187S	2	156.8
RM250	2	157.1
RM3316	2	157.6
C11895S	2	157.6
EM13_3	2	157.6
RM8024	2	158.4
S1911	2	158.4
RM5472	2	158.4
ME6_3	2	158.7
L629	2	159.2
C17C2	2	159.2
Lsi1	2	159.3
BL1	2	159.5
E26M47.586-P2	2	159.6
E13M59.296-P1	2	159.6
RM6519	2	161.6
RM5460	2	161.6
R685	2	161.9
RM3857	2	161.9
RM6535	2	161.9
RG256	2	162.1
d5	2	162.9
C370	2	162.9
RG95	2	163.2
B241	2	163.5
Sk1	2	163.5
RM166	2	164
RG744	2	164.3
C932	2	164.9
RM8255	2	164.9
MADS22	2	165
M242B	2	165.2
RG106	2	165.3
RG654	2	165.4
V4	2	165.4
S13245	2	165.4
W2D	2	165.4
C679	2	165.4
lk7	2	166
Pib	2	166
R2609	2	166.2
RZ123	2	166.3
C560	2	177.5
RM8017	2	177.5
RM8029	2	177.5
RM8030	2	177.5
RM213	2	177.6
lpa1	2	178.2
RM208	2	178.3
RZ213	2	178.3
fl39	2	178.5
RM207	2	178.6
RG158	2	178.7
RM266	2	178.7
RM48	2	178.7
RM498	2	178.7
RM535	2	178.7
RM138	2	178.7
S5450S	2	178.7
RM5958	2	178.7
RM3302	2	178.7
RM7307	2	178.7
G317A	2	178.7
S3516S	2	178.7
E3603S	2	178.7
RM6733	2	178.7
RM7009	2	178.7
RM7286	2	178.7
RG322	2	178.7
RG913	2	178.7
E50007S	2	178.7
RM5607	2	178.7
S5424S	2	178.7
S10030	2	178.7
RG520	2	178.7
RM6210	2	178.7
C253	2	178.7
R759	2	178.7
C1119	2	178.7
G275	2	178.7
RM6030	2	178.7
RM5404	2	178.7
R3324	2	178.7
RRG18-1	2	178.7
RM5300	2	178.7
C348	2	178.7
RM1092	2	178.7
RM5916	2	178.7
R2734	2	178.7
L181	2	178.7
S1730	2	178.7
C1221	2	178.7
RZ913	2	178.7
RM3535	2	178.7
RM3774	2	178.7
C1137A	2	178.7
S11387D	2	178.7
RM3789	2	178.7
S13187	2	178.7
C978	2	178.7
S824	2	178.7
RM3692	2	178.7
RM1251	2	178.7
RM5421	2	178.7
L1011	2	178.7
R3309	2	178.7
R3014A	2	178.7
S11867A	2	178.7
C1137B	2	178.7
R1521	2	178.7
C440	2	178.7
R1560	2	178.7
C379	2	178.7
G7009	2	178.7
G7015	2	178.7
G1234	2	178.7
G7014	2	178.7
G7011	2	178.7
G7017	2	178.7
G7025	2	178.7
RM3248	2	178.7
R2821	2	178.7
G7020	2	178.7
R2511	2	178.7
G7012	2	178.7
G7024	2	178.7
C1445	2	178.7
RM5894	2	178.7
G7026	2	178.7
R208	2	178.7
RM3542	2	178.7
G7010	2	178.7
G7021	2	178.7
G7030	2	178.7
S1916	2	178.7
RM1063	2	178.7
RM6307	2	178.7
G7013	2	178.7
G7018	2	178.7
G7022	2	178.7
G7027	2	178.7
S10020B	2	178.7
C60012S	2	178.7
R1792	2	178.7
V68	2	178.7
RM2265	2	178.7
V258	2	178.7
C1901	2	178.7
R1496	2	178.7
G7016	2	178.7
G7019	2	178.7
R2702B	2	178.7
RM3850	2	178.7
RM3650	2	178.7
C2782B	2	178.7
RM1255	2	178.7
RM6312	2	178.7
RM4470	2	178.7
RM7337	2	178.7
RM7388	2	178.7
C1470	2	178.7
RM5643	2	178.7
RM6923	2	178.7
RM5807	2	178.7
RM3274	2	178.7
RM7485	2	178.7
RM6137	2	178.7
RM6139	2	178.7
RM5654	2	215
RM482	2	219
GNMS 1289	3	0
RM389	3	19.3
Fl30	3	19.4
RM132	3	19.7
RZ329	3	19.8
RM569	3	20.1
RM218	3	20.1
RM6496	3	20.2
C1488	3	20.2
RM4321	3	20.2
R2849	3	20.2
C2045	3	20.2
RG348	3	20.3
EM18_9	3	20.3
RM231	3	20.4
RM22	3	20.5
RM348	3	20.5
C2184A	3	20.5
R1690	3	20.5
C606	3	20.5
E25M59.156-P1	3	20.7
S804	3	21
RM523	3	21.2
R216	3	21.3
R1158	3	21.3
R411B	3	21.3
RM1284	3	21.3
S941	3	21.3
RG369	3	21.3
CT121	3	21.8
Rrt2	3	21.9
RG191	3	22
Rrt11	3	22
S1828	3	22.1
G62	3	22.1
V80	3	22.1
RG104	3	22.2
Bph14	3	22.3
RZ16	3	22.3
S14073	3	22.4
R1638	3	22.4
B246	3	22.4
P57	3	22.4
RM7345	3	22.4
R143	3	22.4
RM3280	3	22.4
V161	3	22.4
Pair1	3	22.4
Hst42	3	23.1
M83	3	23.2
R1468A	3	23.2
S10760	3	23.2
E50612S	3	23.2
V10B	3	23.2
S1792	3	23.2
RM4108	3	23.2
S1714	3	23.7
cdc	3	24
C515	3	24
RM6349	3	24
C1173	3	24.3
C567	3	24.3
RM3202	3	24.3
RM3203	3	24.3
RM6147	3	24.3
Fl35	3	24.4
R1468B	3	24.6
V10A	3	24.6
RM3894	3	26
C51477S	3	26
lrd9	3	26.5
Cat2	3	26.6
S12021	3	27.6
RM4853	3	28.1
C721	3	28.1
RM3372	3	28.1
C1153	3	28.4
S2520	3	28.4
G8003	3	28.9
W164	3	29.4
W151	3	29.5
RM6013	3	29.7
C51476S	3	29.7
G8004	3	29.7
Y1065R	3	30
RM4266	3	30
RM6297	3	30
V134	3	30
S1554	3	30
V37A	3	30
E3445S	3	30
E61570S	3	30
R1713	3	31.4
C1279	3	33
C814B	3	33.3
R2247	3	33.6
RM1332	3	33.6
RM7072	3	34.1
S1473	3	34.1
L837	3	34.6
RM5474	3	34.8
C725	3	35.4
RM6301	3	35.4
crl1	3	36.2
R3131	3	36.5
E3752SA	3	36.5
R1811	3	36.9
RM6883	3	36.9
RM5628	3	36.9
C238	3	37
RM81b	3	37
RM4683	3	37.1
d14	3	37.2
RM6849	3	37.3
S2514	3	37.3
ga3	3	37.7
E60866S	3	38.9
RM2421	3	38.9
RM3126	3	38.9
RM3117	3	38.9
E30365S	3	38.9
RM3807	3	38.9
E31168S	3	38.9
S13095	3	38.9
M168B	3	38.9
S13946	3	38.9
R265A	3	38.9
RM489	3	39.4
C25	3	40
RM3392	3	40
C12266SA	3	40
C3068S	3	40
T52	3	40.5
B224	3	40.5
R518	3	40.5
RM5819	3	40.5
RM5849	3	40.5
V131A	3	40.5
RM4352	3	40.5
V198	3	40.5
S2769	3	42.4
V166	3	43
RM3195	3	43.3
E2217S	3	43.3
V53B	3	43.3
E50348S	3	43.3
ORC2	3	43.4
RM3779	3	43.6
C1051	3	43.6
RM2790	3	43.6
RM2791	3	43.6
RM1278	3	43.6
S2264	3	43.9
MDP1	3	44
RM4992	3	44.2
S20035	3	44.2
RM5178	3	44.3
RM3803	3	44.3
ga2	3	44.4
E25M59.327-P2	3	45.4
RM6038	3	46.5
S879	3	46.5
S2344	3	46.5
S1915	3	46.5
R3361	3	46.7
RM2420	3	46.8
R3212	3	46.8
E60485S	3	46.8
R461	3	47.1
RM5480	3	48
C10916SA	3	48
glup7	3	48.5
M61B	3	49.7
DL	3	49.9
drp4	3	50
R176	3	50
RM3417	3	50
RM5444	3	50
RM5755	3	50.3
RM3131	3	50.3
RM6433	3	50.3
C316	3	50.3
RM6020	3	50.3
S12158	3	50.3
RM3864	3	50.3
RM3206	3	50.3
RM3467	3	50.3
RG944	3	50.5
RM1324	3	50.6
RM7565	3	50.6
RM7576	3	50.6
E60261A	3	50.6
R2479	3	50.6
MADS1	3	51
C30192	3	51.2
RM5513	3	52.1
E719S	3	52.1
RM5347	3	52.6
S1513	3	52.6
RM3172	3	53.1
RM6058	3	53.1
RM3441	3	53.1
RM2326	3	53.1
R549A	3	53.1
RM5477	3	53.1
E612	3	53.1
RM3029	3	53.1
C245	3	53.1
DWARF4	3	53.2
RM5925	3	53.4
C563	3	53.4
RM6261	3	53.4
C169	3	53.4
RM6291	3	53.4
Ctb8	3	53.4
E26M47.240-P2	3	54.3
RM3716	3	55.6
S10968	3	55.6
RM3872	3	55.6
RG224	3	56.4
RM3766	3	56.9
G55	3	56.9
R2584	3	56.9
RZ313	3	57.4
ME8_1	3	58.1
R2015	3	58.2
C326	3	58.2
R2778	3	58.2
RM1002	3	58.2
C875	3	58.2
R3130	3	59
S1845	3	59
RM6837	3	59
RM3545	3	59
RM3134	3	59
RM3607	3	59
RM1022	3	59
S2680	3	59
C706	3	59.8
R944	3	59.8
E60109SB	3	59.8
R2185	3	59.8
C74	3	60.3
R2293	3	61.1
RM36	3	61.5
RM6417	3	61.9
RM5639	3	61.9
S10251	3	61.9
RG266	3	62.4
RM1338	3	62.4
C63	3	62.4
R1868	3	62.4
RM4996	3	62.4
RM3461	3	62.4
RM5896	3	62.4
RM5686	3	62.4
RG450	3	62.5
RM5944	3	64
L761	3	64
C60980S	3	64
V183	3	64
R867	3	64
CDO1395	3	64
W104	3	64.2
RG227	3	64.5
S2072	3	64.5
C161B	3	64.6
RM60	3	64.7
S13802	3	64.8
Sdr1	3	65
EM17_1	3	65.6
C68	3	65.6
E1229S	3	65.9
S1524	3	65.9
S1650	3	66.2
R134	3	66.2
C614	3	66.2
R3031S	3	66.2
RM104	3	66.5
C12534S	3	66.5
RM7197	3	66.5
Fl42	3	66.5
C316A	3	66.5
RRF01-3	3	66.5
pdc2	3	66.6
RG409	3	66.7
C74A	3	66.7
G175	3	67
RG100	3	67.2
RM157A	3	71
RM 1256	3	74.5
GNMS3875	3	83.1
RM7	3	92.9
[truncated: 5,052 more rows]
