# Supplementary material for: A meta-quantitative trait loci analysis identified consensus genomic regions and candidate genes associated with grain yield in rice
Source: Front Plant Sci. 2022 Nov 16;13:1035851. doi: 10.3389/fpls.2022.1035851 (PMC9709451; doi:10.3389/fpls.2022.1035851)
Supplement: Supplementary file 4 [file Table_3.xlsx]

## Sheet: Sheet1
Supplementary Table 3: Annotation of all model genes in the most stable and robust MQTLs regions
Locus ID	Gene description
MQTL1.1
LOC_Os01g05400	expressed protein
LOC_Os01g05370	retrotransposon protein, putative, unclassified, expressed
LOC_Os01g05120	ubiquitin fusion degradation protein, putative, expressed
LOC_Os01g05105	expressed protein
LOC_Os01g05080	thylakoid lumenal protein, putative, expressed
LOC_Os01g05070	expressed protein
LOC_Os01g05060	mitochondrial glycoprotein, putative, expressed
LOC_Os01g05030	transposon protein, putative, unclassified, expressed
LOC_Os01g05760	PAS2, putative, expressed
LOC_Os01g05744	expressed protein
LOC_Os01g05694	expressed protein
LOC_Os01g05680	geranylgeranyl transferase type-1 subunit beta, putative, expressed
LOC_Os01g05670	3-oxo-5-alpha-steroid 4-dehydrogenase, putative, expressed
LOC_Os01g05660	expressed protein
LOC_Os01g05650	metallothionein, putative, expressed
LOC_Os01g05640	receptor-like protein kinase 5 precursor, putative, expressed
LOC_Os01g05630	Core histone H2A/H2B/H3/H4 domain containing protein, putative, expressed
LOC_Os01g05620	NBS-LRR disease resistance protein, putative, expressed
LOC_Os01g05600	NBS-LRR disease resistance protein, putative, expressed
LOC_Os01g05585	metallothionein, putative, expressed
LOC_Os01g05580	Exo70 exocyst complex subunit family, putative, expressed
LOC_Os01g05560	expressed protein
LOC_Os01g05510	expressed protein
LOC_Os01g05500	zinc finger protein, putative, expressed
LOC_Os01g05490	triosephosphate isomerase, cytosolic, putative, expressed
LOC_Os01g05480	expressed protein
LOC_Os01g05470	transcription factor X1, putative, expressed
LOC_Os01g05440	XH domain containing protein, expressed
LOC_Os01g05430	OsRhmbd1 - Putative Rhomboid homologue, expressed
LOC_Os01g06250	dirigent, putative, expressed
LOC_Os01g06240	protein kinase, putative, expressed
LOC_Os01g06230	OsSAUR1 - Auxin-responsive SAUR gene family member, expressed
LOC_Os01g06220	gibberellin receptor GID1L2, putative, expressed
LOC_Os01g06020	aspartyl-tRNA synthetase, putative, expressed
LOC_Os01g06010	Core histone H2A/H2B/H3/H4 domain containing protein, putative, expressed
LOC_Os01g06000	PPR repeat containing protein, expressed
LOC_Os01g05970	OsFBO1 - F-box and other domain containing protein, expressed
LOC_Os01g05980	receptor kinase, putative, expressed
LOC_Os01g05960	receptor kinase, putative, expressed
LOC_Os01g05900	Core histone H2A/H2B/H3/H4 domain containing protein, putative, expressed
LOC_Os01g05890	OsFBX2 - F-box domain containing protein, expressed
LOC_Os01g05880	OsFBX1 - F-box domain containing protein, expressed
LOC_Os01g05870	receptor kinase, putative, expressed
LOC_Os01g05860	PPR repeat domain containing protein, putative, expressed
LOC_Os01g05850	expressed protein
LOC_Os01g05840	oxidoreductase, short chain dehydrogenase/reductase family domain containing family, expressed
LOC_Os01g05820	gamma-glutamyltranspeptidase 1 precursor, putative, expressed
LOC_Os01g05800	inner membrane protein, putative, expressed
LOC_Os01g06290	splicing factor, arginine/serine-rich, putative, expressed
LOC_Os01g06280	TKL_IRAK_CrRLK1L-1.4 - The CrRLK1L-1 subfamily has homology to the CrRLK1L homolog, expressed
LOC_Os01g06270	expressed protein
LOC_Os01g06260	expressed protein
LOC_Os01g08490	conserved hypothetical protein
LOC_Os01g08464	expressed protein
LOC_Os01g08460	TMS membrane protein/tumour differentially expressed protein, putative, expressed
LOC_Os01g08450	ras-related protein, putative, expressed
LOC_Os01g08440	UDP-glucoronosyl and UDP-glucosyl transferase domain containing protein, expressed
LOC_Os01g08420	EMB2410, putative, expressed
LOC_Os01g08410	early fruit mRNA, putative, expressed
LOC_Os01g08400	syntaxin, putative, expressed
LOC_Os01g08390	hypothetical protein
LOC_Os01g08380	transferase family protein, putative, expressed
LOC_Os01g08370	symbiosis-related disease resistance protein, putative, expressed
LOC_Os01g08360	hypothetical protein
LOC_Os01g08350	ATP synthase subunit alpha, mitochondrial, putative, expressed
LOC_Os01g08340	zinc finger family protein, putative, expressed
LOC_Os01g08330	aspartic proteinase nepenthesin-1 precursor, putative, expressed
LOC_Os01g08320	OsIAA1 - Auxin-responsive Aux/IAA gene family member, expressed
LOC_Os01g08310	serine/threonine protein phosphatase 2A 59 kDa regulatory subunit Bgamma isoform, putative, expressed
LOC_Os01g08290	transmembrane protein, putative, expressed
LOC_Os01g08280	expressed protein
LOC_Os01g08270	aminotransferase, classes I and II, domain containing protein, expressed
LOC_Os01g08260	pleiotropic drug resistance protein 4, putative, expressed
LOC_Os01g08220	gibberellin 3-beta-dioxygenase 2-2, putative, expressed
LOC_Os01g08890	expressed protein
LOC_Os01g08860	hsp20/alpha crystallin family protein, putative, expressed
LOC_Os01g08830	OsFBDUF1 - F-box and DUF domain containing protein, expressed
LOC_Os01g08820	PHD-finger domain containing protein, putative, expressed
LOC_Os01g08814	expressed protein
LOC_Os01g08810	cytochrome P450, putative, expressed
LOC_Os01g08800	cytochrome P450, putative, expressed
LOC_Os01g08790	histone-like transcription factor and archaeal histone, putative, expressed
LOC_Os01g08780	endonuclease/exonuclease/phosphatase family domain containing protein, expressed
LOC_Os01g08770	WD domain, G-beta repeat domain containing protein, expressed
LOC_Os01g08760	choline/ethanolamine kinase, putative, expressed
LOC_Os01g08750	expressed protein
LOC_Os01g08710	WRKY102, expressed
LOC_Os01g08700	GIGANTEA, putative, expressed
LOC_Os01g08690	holocarboxylase synthetase, putative, expressed
LOC_Os01g08680	myb/SANT domain protein, putative, expressed
LOC_Os01g08660	aquaporin protein, putative, expressed
LOC_Os01g08610	hAT dimerisation domain-containing protein, putative, expressed
LOC_Os01g08580	frigida, putative, expressed
LOC_Os01g09200	AGC_AGC_other_NDRh_TRCd.1 - ACG kinases include homologs to PKA, PKG and PKC, expressed
LOC_Os01g09120	Twin LOV 1, putative, expressed
LOC_Os01g09030	2-aminoethanethiol dioxygenase, putative, expressed
LOC_Os01g09020	WD domain, G-beta repeat domain containing protein, expressed
LOC_Os01g09010	transferase family protein, putative, expressed
LOC_Os01g09000	glutaminyl-tRNA synthetase, putative, expressed
LOC_Os01g08970	SSRP1-like FACT complex subunit, putative, expressed
LOC_Os01g08960	phosducin-like protein 3, putative, expressed
LOC_Os01g08930	DEAD-box ATP-dependent RNA helicase, putative, expressed
LOC_Os01g08890	expressed protein
LOC_Os01g09510	60S acidic ribosomal protein, putative, expressed
LOC_Os01g09480	hypothetical protein
LOC_Os01g09470	IQ calmodulin-binding motif family protein, expressed
LOC_Os01g09460	hexokinase, putative, expressed
LOC_Os01g09450	OsIAA2 - Auxin-responsive Aux/IAA gene family member, expressed
LOC_Os01g09384	ankyrin repeat domain containing protein, putative, expressed
LOC_Os01g09370	ankyrin repeat domain-containing protein 28, putative, expressed
LOC_Os01g09320	NADP-dependent malic enzyme, chloroplast precursor, putative, expressed
LOC_Os01g09310	EMB1895, putative, expressed
LOC_Os01g09300	oxidoreductase, putative, expressed
LOC_Os01g09280	myb-related transcription activator, putative, expressed
LOC_Os01g09260	cytokinin dehydrogenase precursor, putative, expressed
LOC_Os01g09252	WD domain, G-beta repeat domain containing protein, expressed
LOC_Os01g09246	glycine-rich protein, putative, expressed
LOC_Os01g09560	mitochondrial-processing peptidase subunit alpha, mitochondrial precursor, putative, expressed
LOC_Os01g09550
LOC_Os01g09540	HAD superfamily phosphatase, putative, expressed
LOC_Os01g09930	helix-loop-helix DNA-binding domain containing protein, expressed
LOC_Os01g09890	translation initiation factor SUI1, putative, expressed
LOC_Os01g09880	harpin-induced protein 1 domain containing protein, expressed
LOC_Os01g09850	ZOS1-04 - C2H2 zinc finger protein, expressed
LOC_Os01g09810	uncharacterized UPF0114 domain containing protein, expressed
LOC_Os01g09800	BTBA1 - Bric-a-Brac,Tramtrack, Broad Complex BTB domain with Ankyrin repeat region, expressed
LOC_Os01g09830	OsGrx_A2 - glutaredoxin subgroup III, expressed
LOC_Os01g09760	DIRP family protein, putative, expressed
LOC_Os01g09750	RNA methyltransferase protein, putative, expressed
LOC_Os01g09740	F-box/LRR-repeat protein, putative, expressed
LOC_Os01g09700	aminotransferase, classes I and II, domain containing protein, expressed
LOC_Os01g09720	dof zinc finger domain containing protein, putative, expressed
LOC_Os01g09670	pollen-specific protein SF21, putative, expressed
LOC_Os01g09690	hypothetical protein
LOC_Os01g10350	MPPN domain containing protein, expressed
LOC_Os01g10320	class III HD-Zip protein 8, putative, expressed
LOC_Os01g10290	autophagy-related protein 3, putative, expressed
LOC_Os01g10280	phosphoribosylaminoimidazole carboxylase, chloroplast precursor, putative, expressed
LOC_Os01g10250	hydrolase, alpha/beta fold family domain containing protein, expressed
LOC_Os01g10240	urate anion exchanger, putative, expressed
LOC_Os01g10230	lachrymatory factor synthase, putative, expressed
LOC_Os01g10180	avr9/Cf-9 rapidly elicited protein 146, putative, expressed
LOC_Os01g10160	latency associated nuclear antigen, putative, expressed
LOC_Os01g10150	CK1_CaseinKinase_1a.1 - CK1 includes the casein kinase 1 kinases, expressed
LOC_Os01g10140	RNA-dependent RNA polymerase, putative, expressed
LOC_Os01g10130	RNA-dependent RNA polymerase, putative, expressed
LOC_Os01g10110	cytokinin dehydrogenase precursor, putative, expressed
LOC_Os01g10090	pentatricopeptide, putative, expressed
LOC_Os01g10640	expressed protein
LOC_Os01g10630	expressed protein
LOC_Os01g10610	BES1/BZR1 homolog protein, putative, expressed
LOC_Os01g10600	aquaporin protein, putative, expressed
LOC_Os01g10590	osFTL8 FT-Like8 homologous to Flowering Locus T gene; contains Pfam profile PF01161: Phosphatidylethanolamine-binding protein, expressed
LOC_Os01g10580	B-box zinc finger family protein, putative, expressed
LOC_Os01g10550	DEFL35 - Defensin and Defensin-like DEFL family, expressed
LOC_Os01g10530	expressed protein
LOC_Os01g10504	OsMADS3 - MADS-box family gene with MIKCc type-box, expressed
LOC_Os01g10490	keratin, type I cytoskeletal 9, putative, expressed
LOC_Os01g10440	xylosyltransferase, putative, expressed
LOC_Os01g10480	plastocyanin-like domain containing protein, putative, expressed
LOC_Os01g10470	RALFL17 - Rapid ALkalinization Factor RALF family protein precursor, expressed
LOC_Os01g10450	protein kinase domain containing protein, expressed
LOC_Os01g11054	phosphoenolpyruvate carboxylase, putative, expressed
LOC_Os01g11040	SCAR-like protein 2, putative, expressed
LOC_Os01g11010	peptide-N4-asparagine amidase A, putative, expressed
LOC_Os01g10970	auxin-induced protein 5NG4, putative, expressed
LOC_Os01g10960	peptide-N4-asparagine amidase A, putative, expressed
LOC_Os01g10990	integral membrane protein DUF6 containing protein, expressed
LOC_Os01g12070	endoglucanase precursor, putative, expressed
LOC_Os01g12030	endoglucanase precursor, putative, expressed
LOC_Os01g12020	LTPL18 - Protease inhibitor/seed storage/LTP family protein precursor, expressed
LOC_Os01g11990	expressed protein
LOC_Os01g11980	SFT2, putative, expressed
LOC_Os01g11960	histone-lysine N-methyltransferase ATX5, putative, expressed
LOC_Os01g11952	histone-lysine N-methyltransferase ATX5, putative, expressed
LOC_Os01g11946	ABC transporter, ATP-binding protein, putative, expressed
LOC_Os01g11940	osFTL1 FT-Like1 homologous to Flowering Locus T gene; contains Pfam profile PF01161: Phosphatidylethanolamine-binding protein, expressed
LOC_Os01g11920	retrotransposon protein, putative, unclassified, expressed
LOC_Os01g11910	basic helix-loop-helix, putative, expressed
LOC_Os01g11900	hhH-GPD superfamily base excision DNA repair protein, expressed
LOC_Os01g11880	DJ-1 family protein, putative, expressed
LOC_Os01g11870	expressed protein
LOC_Os01g11860	DJ-1 family protein, putative, expressed
LOC_Os01g11840	xylem cysteine proteinase 2 precursor, putative, expressed
LOC_Os01g11830	oryzain alpha chain precursor, putative, expressed
LOC_Os01g11820	expressed protein
LOC_Os01g11810	powdery mildew resistant protein 5, putative, expressed
LOC_Os01g11790	GDSL-like lipase/acylhydrolase, putative, expressed
LOC_Os01g12470	mitochondrial carrier protein, putative, expressed
LOC_Os01g12464	CHCH domain containing protein, expressed
LOC_Os01g12440	AP2 domain containing protein, expressed
LOC_Os01g12430	receptor-like protein kinase, putative, expressed
LOC_Os01g12420	receptor-like protein kinase, putative, expressed
LOC_Os01g12410	receptor-like protein kinase, putative, expressed
LOC_Os01g12400	S-locus lectin protein kinase family protein, putative, expressed
LOC_Os01g12390	inactive receptor kinase At2g26730 precursor, putative, expressed
LOC_Os01g12381	GDSL-like lipase/acylhydrolase, putative, expressed
LOC_Os01g12320	GDSL-like lipase/acylhydrolase, putative, expressed
LOC_Os01g12310	histone deacetylase 19, putative, expressed
LOC_Os01g12304	esterase, putative, expressed
LOC_Os01g12290	S-locus lectin protein kinase family protein, putative, expressed
LOC_Os01g12260	vacuolar ATP synthase subunit E, putative, expressed
LOC_Os01g12240	hypothetical protein
LOC_Os01g12230	peptidase C45, acyl-coenzyme A/6-aminopenicillanic acid acyl-transferase, putative, expressed
LOC_Os01g12220	uncharacterized protein family UPF0016 domain containing protein, expressed
LOC_Os01g12210	aluminum-activated malate transporter, putative, expressed
LOC_Os01g12200	expressed protein
LOC_Os01g12760	cytochrome P450, putative, expressed
LOC_Os01g12750	cytochrome P451, putative, expressed
LOC_Os01g12740	cytochrome P452, putative, expressed
LOC_Os01g12730	ras-related protein, putative, expressed
LOC_Os01g12720	protein kinase domain containing protein, expressed
LOC_Os01g12710	oxidoreductase, short chain dehydrogenase/reductase family domain containing protein, expressed
LOC_Os01g12700	MYB family transcription factor, putative
LOC_Os01g12690	plant-specific domain TIGR01568 family protein, expressed
LOC_Os01g12680	C4-dicarboxylate transporter/malic acid transport protein, expressed
LOC_Os01g12670	expressed protein
LOC_Os01g12660	AAA-type ATPase family protein, putative, expressed
LOC_Os01g12650	reticulon domain containing protein, putative, expressed
LOC_Os01g12580	late embryogenesis abundant protein, putative, expressed
LOC_Os01g12530	smr domain containing protein, expressed
LOC_Os01g12540	GTPase of unknown function domain containing protein, putative, expressed
LOC_Os01g12570	3-methyl-2-oxobutanoate hydroxymethyltransferase, putative, expressed
LOC_Os01g12560	3-methyl-2-oxobutanoate hydroxymethyltransferase, putative, expressed
LOC_Os01g12520	mitochondrial carrier protein, putative, expressed
LOC_Os01g13170	ubiquitin-conjugating enzyme E2, putative, expressed
LOC_Os01g13150	metallo-beta-lactamase family protein, putative, expressed
LOC_Os01g13140	WD domain, G-beta repeat domain containing protein, expressed
LOC_Os01g13130	aquaporin protein, putative, expressed
LOC_Os01g13120	aquaporin protein, putative, expressed
LOC_Os01g13100	KH domain containing protein, putative, expressed
LOC_Os01g13090	nucleic acid binding protein, putative, expressed
LOC_Os01g13070	expressed protein
LOC_Os01g13060	CK1_CaseinKinase_1.1 - CK1 includes the casein kinase 1 kinases, expressed
LOC_Os01g13050	long cell-linked locus protein, putative, expressed
LOC_Os01g13030	OsIAA3 - Auxin-responsive Aux/IAA gene family member, expressed
LOC_Os01g13000	ethylene-responsive protein related, putative, expressed
LOC_Os01g12990	expressed protein
LOC_Os01g12950	ubiquitin-conjugating enzyme, putative, expressed
LOC_Os01g12940	phosphorylase domain containing protein, putative, expressed
LOC_Os01g12930	U-box domain containing protein, expressed
LOC_Os01g12920	thioesterase family protein, putative, expressed
LOC_Os01g12910	thioesterase family protein, putative, expressed
LOC_Os01g12900	ras-related protein, putative, expressed
LOC_Os01g12890	expressed protein
LOC_Os01g13520	auxin response factor 1, putative, expressed
LOC_Os01g13480	glutaredoxin, putative, expressed
LOC_Os01g13470	KH domain containing protein, putative, expressed
LOC_Os01g13460	helix-loop-helix DNA-binding domain containing protein, expressed
LOC_Os01g13440	pollen allergen Cyn d 23, putative, expressed
LOC_Os01g13430	importin-alpha re-exporter, putative, expressed
LOC_Os01g13420	SOUL heme-binding protein, putative, expressed
LOC_Os01g13404	ATP binding protein, putative, expressed
LOC_Os01g13370	seven in absentia protein family domain containing protein, expressed
LOC_Os01g13360	phosphatidylinositol 3- and 4-kinase family protein, putative, expressed
LOC_Os01g13350	25.3 kDa vesicle transport protein, putative, expressed
LOC_Os01g13340	harpin-induced protein 1 domain containing protein, expressed
LOC_Os01g13320	pectinesterase, putative, expressed
LOC_Os01g13310	DNA topoisomerase 2, putative, expressed
LOC_Os01g13300	B3 DNA binding domain containing protein, expressed
LOC_Os01g13280	ubiquitin conjugating enzyme protein, putative, expressed
LOC_Os01g13270	AGC_PVPK_like_kin82y.4 - ACG kinases include homologs to PKA, PKG and PKC, expressed
LOC_Os01g13260	cyclin-A1, putative, expressed
LOC_Os01g13250	sarcoma antigen NY-SAR-91, putative, expressed
LOC_Os01g13229	cyclin-A1, putative, expressed
LOC_Os01g13210	salt stress root protein RS1, putative, expressed
LOC_Os01g14040	D-tyrosyl-tRNA, putative, expressed
LOC_Os01g14030	DUF260 domain containing protein, putative, expressed
LOC_Os01g14010	ZOS1-05 - C2H2 zinc finger protein, expressed
LOC_Os01g13950	OsGrx_A1 - glutaredoxin subgroup III, expressed
LOC_Os01g13840	PE-PGRS family protein, putative, expressed
LOC_Os01g13830	expressed protein
LOC_Os01g13800	receptor-like protein kinase 5 precursor, putative, expressed
LOC_Os01g13770	DUF250 domain containing protein, putative, expressed
LOC_Os01g13760	dnaJ domain containing protein, expressed
LOC_Os01g13740	myb-like DNA-binding domain containing protein, expressed
LOC_Os01g13730	WD domain, G-beta repeat domain containing protein, expressed
LOC_Os01g13700	DNA-binding protein-related, putative, expressed
LOC_Os01g13690	ligA, putative, expressed
LOC_Os01g14140	X8 domain containing protein, expressed
LOC_Os01g14130	expressed protein
LOC_Os01g14100	BT1 family protein, putative, expressed
LOC_Os01g14090	kinesin motor domain containing protein, putative, expressed
LOC_Os01g14080	lipase class 3 family protein, putative, expressed
LOC_Os01g14070	60S ribosomal protein L18a-1, putative, expressed
LOC_Os01g14926	protein kinase domain containing protein, expressed
LOC_Os01g14920	zinc knuckle family protein, putative, expressed
LOC_Os01g14900	glycerol-3-phosphate acyltransferase, putative, expressed
LOC_Os01g14870	zinc finger matrin-type protein 5, putative, expressed
LOC_Os01g14860	CGMC_GSK.1 - CGMC includes CDA, MAPK, GSK3, and CLKC kinases, expressed
LOC_Os01g14850	MFS18 protein precursor, putative, expressed
LOC_Os01g14840	ZOS1-06 - C2H2 zinc finger protein, expressed
LOC_Os01g14830	ribosomal protein L3, putative, expressed
LOC_Os01g14810	5-nucleotidase domain-containing protein, putative, expressed
LOC_Os01g14720	transcription regulator, putative, expressed
LOC_Os01g14690	Lg106, putative, expressed
LOC_Os01g14670	Cupin domain containing protein, expressed
LOC_Os01g14660	expansin precursor, putative, expressed
LOC_Os01g15350	zinc finger C-x8-C-x5-C-x3-H type family protein, expressed
LOC_Os01g15340	flowering promoting factor-like 1, putative, expressed
LOC_Os01g15310	LSM domain containing protein, expressed
LOC_Os01g15300	zinc finger helicase family protein, putative, expressed
LOC_Os01g15290	ribosomal L18p/L5e family protein, putative, expressed
LOC_Os01g15260	dynein light chain type 1 domain containing protein, expressed
LOC_Os01g15130	hydrolase, alpha/beta fold family domain containing protein, expressed
LOC_Os01g15110	syntaxin, putative, expressed
LOC_Os01g15020	lissencephaly type-1-like homology motif, putative, expressed
LOC_Os01g15640	no apical meristem protein, putative, expressed
LOC_Os01g15630	zinc finger, C3HC4 type domain containing protein, expressed
LOC_Os01g15580	disease resistance protein RGA2, putative, expressed
LOC_Os01g15600	PUR ALPHA-1, putative, expressed
LOC_Os01g15540	kinesin motor domain containing protein, putative, expressed
LOC_Os01g15530	tetratricopeptide-like helical, putative, expressed
LOC_Os01g15490	phosphoadenosine phosphosulfate, putative, expressed
LOC_Os01g15470	protein kinase, putative, expressed
LOC_Os01g15480	EMB3013, putative, expressed
LOC_Os01g16520	glutamyl-tRNA synthetase, cytoplasmic, putative, expressed
LOC_Os01g16430	cysteine proteinase inhibitor precursor protein, putative, expressed
LOC_Os01g16400	NB-ARC domain containing protein, expressed
LOC_Os01g16370	NBS-LRR type disease resistance protein, putative, expressed
LOC_Os01g16354	rab GDP dissociation inhibitor alpha, putative, expressed
LOC_Os01g16770	expansin precursor, putative, expressed
LOC_Os01g16750	flavin monooxygenase, putative, expressed
LOC_Os01g16670	BSD domain-containing protein, putative, expressed
LOC_Os01g16650	ubiquitin-conjugating enzyme, putative, expressed
LOC_Os01g16390	NB-ARC domain containing protein, expressed
LOC_Os01g16610	plastocyanin-like domain containing protein, putative, expressed
LOC_Os01g16700	retrotransposon protein, putative, LINE subclass, expressed
LOC_Os01g14630	polyprenyl synthetase, putative, expressed
MQTL2.6
LOC_Os02g55250	BHLH transcription factor, putative, expressed
LOC_Os02g55260	DEAD-box ATP-dependent RNA helicase, putative, expressed
LOC_Os02g55270	NLI interacting factor-like phosphatase, putative, expressed
LOC_Os02g55280	NLI interacting factor-like phosphatase, putative, expressed
LOC_Os02g55290	expressed protein
LOC_Os02g55300	CAF1 family ribonuclease containing protein, putative, expressed
LOC_Os02g55310	pentatricopeptide, putative, expressed
LOC_Os02g55320	two-component response regulator, putative, expressed
LOC_Os02g55330	OsPOP6 - Putative Prolyl Oligopeptidase homologue, expressed
LOC_Os02g55340	WD domain and HEAT domain containing protein, putative, expressed
LOC_Os02g55350	retrotransposon protein, putative, unclassified, expressed
LOC_Os02g55360	hypothetical protein
LOC_Os02g55370	60S ribosomal protein L39, putative, expressed
LOC_Os02g55380	AP2 domain containing protein, expressed
LOC_Os02g55400	ATPase 8, plasma membrane-type, putative, expressed
LOC_Os02g55410	MCM5 - Putative minichromosome maintenance MCM complex subunit 5, expressed
LOC_Os02g55420	aminotransferase, classes I and II, domain containing protein, expressed
LOC_Os02g55430	alginate regulatory protein AlgP, putative, expressed
LOC_Os02g55440	transmembrane 9 superfamily member, putative, expressed
LOC_Os02g55450	retrotransposon protein, putative, unclassified, expressed
LOC_Os02g55470	alpha-1,6-mannosyl-glycoprotein 2-beta-N-acetylglucosaminyltransferase, putative, expressed
LOC_Os02g55480	zinc finger, C3HC4 type domain containing protein, expressed
LOC_Os02g55500	expressed protein
LOC_Os02g55510	CXXXC2 - Cysteine-rich protein with paired CXXXC motifs precursor, putative, expressed
LOC_Os02g55520	zinc finger, C3HC4 type domain containing protein, expressed
LOC_Os02g55530	neurochondrin family protein, putative, expressed
LOC_Os02g55540	F-box/LRR-repeat protein 14, putative, expressed
LOC_Os02g55550	F-box/LRR-repeat protein 14, putative, expressed
LOC_Os02g55560	protein phosphatase 2C, putative, expressed
LOC_Os02g55570	shugoshin-1, putative, expressed
LOC_Os02g55580	hypothetical protein
LOC_Os02g55590	expressed protein
LOC_Os02g55600	expressed protein
LOC_Os02g55610	serine-rich protein, putative, expressed
LOC_Os02g55630	COBW domain containing protein, putative, expressed
LOC_Os02g55640	proteasome maturation factor UMP1 family protein, expressed
LOC_Os02g55649	CXXXC8 - Cysteine-rich protein with paired CXXXC motifs precursor, putative, expressed
LOC_Os02g55658	expressed protein
LOC_Os02g55670	expressed protein
LOC_Os02g55689	expressed protein
LOC_Os02g55729	expressed protein
LOC_Os02g55698	expressed protein
LOC_Os02g55710	expressed protein
LOC_Os02g55720	cyclin, N-terminal domain containing protein, expressed
LOC_Os02g55770	expressed protein
LOC_Os02g55790	expressed protein
LOC_Os02g55800	expressed protein
LOC_Os02g55810	CXXXC9 - Cysteine-rich protein with paired CXXXC motifs precursor, expressed
LOC_Os02g55820	expressed protein
LOC_Os02g55830	transposon protein, putative, unclassified, expressed
LOC_Os02g55840	expressed protein
LOC_Os02g55850	expressed protein
LOC_Os02g55860	retrotransposon protein, putative, Ty1-copia subclass
LOC_Os02g55870	heparanase-like protein precursor, putative, expressed
LOC_Os02g56100	ribonucleoside-diphosphate reductase large subunit, putative, expressed
LOC_Os02g56110	AP-1 complex subunit gamma-1, putative, expressed
LOC_Os02g56120	OsIAA9 - Auxin-responsive Aux/IAA gene family member, expressed
LOC_Os02g56130	PCNA - Putative DNA replicative polymerase clamp, expressed
LOC_Os02g56140	helix-loop-helix DNA-binding domain containing protein, expressed
LOC_Os02g56150	expressed protein
LOC_Os02g56160	kelch repeat protein, putative, expressed
LOC_Os02g56170	inositol-1-monophosphatase, putative, expressed
LOC_Os02g56180	dehydrogenase, putative, expressed
LOC_Os02g56190	expressed protein
LOC_Os02g56200	ELMO/CED-12 family protein, putative, expressed
LOC_Os02g56210	hydrolase, NUDIX family, domain containing protein, expressed
LOC_Os02g56219	acetyltransferase, GNAT family, putative, expressed
LOC_Os02g56240	retrotransposon protein, putative, Ty3-gypsy subclass
LOC_Os02g56250	GATA zinc finger domain containing protein, expressed
LOC_Os02g56260	expressed protein
LOC_Os02g56270	ENTH domain containing protein, expressed
LOC_Os02g56280	zinc finger family protein, putative, expressed
LOC_Os02g56290	expressed protein
LOC_Os02g56300	aminotransferase, classes I and II, domain containing protein, expressed
LOC_Os02g56310	calcium-dependent protein kinase isoform AK1, putative, expressed
LOC_Os02g56320	glycogen synthase 1, putative, expressed
LOC_Os02g56334	OsWAK18b - OsWAK short gene, expressed
LOC_Os02g56340	expressed protein
LOC_Os02g56350	OsWAK19 - OsWAK short gene, expressed
LOC_Os02g56360	expressed protein
LOC_Os02g56370	OsWAK20 - OsWAK receptor-like protein kinase, expressed
LOC_Os02g56380	OsWAK21 - OsWAK receptor-like cytoplasmic kinase OsWAK-RLCK, expressed
LOC_Os02g56390	transposon protein, putative, unclassified, expressed
LOC_Os02g56410	retrotransposon protein, putative, Ty3-gypsy subclass
LOC_Os02g56420	OsWAK23 - OsWAK short gene, expressed
LOC_Os02g56440	expressed protein
LOC_Os02g56450	expressed protein
LOC_Os02g56460	dehydrogenase, putative, expressed
LOC_Os02g56470	hypothetical protein
LOC_Os02g56480	PB1 domain containing protein, expressed
LOC_Os02g56490	expressed protein
LOC_Os02g56500	expressed protein
LOC_Os02g56520	expressed protein
LOC_Os02g56510	phosphate transporter 1, putative, expressed
LOC_Os02g56530	ankyrin repeat domain containing protein, expressed
LOC_Os02g56550	ABC transporter, ATP-binding protein, putative, expressed
LOC_Os02g56540	kinesin motor domain containing protein, putative, expressed
LOC_Os02g56560	CK1_CaseinKinase_1.6 - CK1 includes the casein kinase 1 kinases, expressed
LOC_Os02g56565	endoribonuclease, putative, expressed
LOC_Os02g56570	TBC domain containing protein, expressed
LOC_Os02g56590	expressed protein
LOC_Os02g56600	no apical meristem protein, putative, expressed
LOC_Os02g56620	hypothetical protein
LOC_Os02g56580	P21-Rho-binding domain containing protein, putative, expressed
LOC_Os02g56610	DUF640 domain containing protein, putative, expressed
LOC_Os02g56630	OsWAK24 - OsWAK receptor-like protein kinase, expressed
LOC_Os02g56640	retrotransposon protein, putative, unclassified, expressed
LOC_Os02g56670	hypothetical protein
LOC_Os02g56680	dehydrogenase, putative, expressed
LOC_Os02g56690	dihydroflavonol-4-reductase, putative, expressed
LOC_Os02g56700	dehydrogenase, putative, expressed
LOC_Os02g56710	hypothetical protein
LOC_Os02g56720	cinnamoyl CoA reductase, putative, expressed
LOC_Os02g56730	retrotransposon protein, putative, unclassified, expressed
LOC_Os02g56740	translation initiation factor eIF-2B subunit epsilon, putative, expressed
LOC_Os02g56750	OsFBX65 - F-box domain containing protein, expressed
LOC_Os02g56760	OsFBX66 - F-box domain containing protein, expressed
LOC_Os02g56770	OsFBX67 - F-box domain containing protein, expressed
LOC_Os02g56780	transposon protein, putative, CACTA, En/Spm sub-class, expressed
LOC_Os02g56790	transposon protein, putative, CACTA, En/Spm sub-class, expressed
LOC_Os02g56800	F-box protein PP2-B2, putative, expressed
LOC_Os02g56810	OsFBX68 - F-box domain containing protein, expressed
LOC_Os02g56820	OsFBX69 - F-box domain containing protein, expressed
LOC_Os02g56830	transposon protein, putative, CACTA, En/Spm sub-class, expressed
LOC_Os02g56840	OsFBX70 - F-box domain containing protein, expressed
LOC_Os02g56850	glutathione reductase, putative, expressed
LOC_Os02g56860	3-ketoacyl-CoA synthase, putative, expressed
LOC_Os02g56870	DEFL38 - Defensin and Defensin-like DEFL family, expressed
LOC_Os02g56880	transcriptional corepressor LEUNIG, putative, expressed
LOC_Os02g56890	CXXXC10 - Cysteine-rich protein with paired CXXXC motifs precursor, putative, expressed
LOC_Os02g56900	thioredoxin family protein, putative, expressed
LOC_Os02g56910	lecithine cholesterol acyltransferase, putative, expressed
LOC_Os02g56920	WAX2, putative, expressed
LOC_Os02g56930	expressed protein
LOC_Os02g56940	expressed protein
LOC_Os02g56950	expressed protein
LOC_Os02g56960	ribosomal protein, putative, expressed
LOC_Os02g56970	uncharacterized protein yqjG, putative, expressed
LOC_Os02g56980	cytidylyltransferase domain containing protein, expressed
LOC_Os02g56990	ribosomal protein L37, putative, expressed
LOC_Os02g57000	C2 domain containing protein, putative, expressed
LOC_Os02g57010	RNA recognition motif containing protein, putative, expressed
LOC_Os02g57020	YCF37, putative, expressed
LOC_Os02g57030	expressed protein
LOC_Os02g57060	OsCttP2 - Putative C-terminal processing peptidase homologue, expressed
LOC_Os02g57070	3-5 exoribonuclease CSL4, putative, expressed
LOC_Os02g57080	serine/threonine-protein kinase, putative, expressed
LOC_Os02g57090	anthranilate phosphoribosyltransferase, putative, expressed
LOC_Os02g57100	expressed protein
LOC_Os02g57110	GDSL-like lipase/acylhydrolase, putative, expressed
LOC_Os02g57120	HEAT repeat family protein, putative, expressed
LOC_Os02g57140	expressed protein
LOC_Os02g57150	tubulin-specific chaperone A, putative, expressed
LOC_Os02g57160	ELMO/CED-12 family protein, putative, expressed
LOC_Os02g57170	expressed protein
LOC_Os02g57180	NADH dehydrogenase 1 alpha subcomplex subunit 9,mitochondrial precursor, putative, expressed
LOC_Os02g57190	Myosin head domain containing protein, expressed
LOC_Os02g57200	expressed protein
LOC_Os02g57210	expressed protein
LOC_Os02g57220	WD domain, G-beta repeat domain containing protein, expressed
LOC_Os02g57230	retrotransposon protein, putative, unclassified, expressed
LOC_Os02g57240	oxidoreductase, aldo/keto reductase family protein, putative, expressed
LOC_Os02g57250	OsIAA10 - Auxin-responsive Aux/IAA gene family member, expressed
LOC_Os02g57260	3-ketoacyl-CoA thiolase, peroxisomal precursor, putative, expressed
LOC_Os02g57270	MYB family transcription factor, putative, expressed
LOC_Os02g57290	cytochrome P450, putative, expressed
LOC_Os02g57280	CBS domain containing membrane protein, putative, expressed
LOC_Os02g57300	expressed protein
LOC_Os02g57305	disease resistance protein, putative, expressed
LOC_Os02g57310	pib, putative, expressed
LOC_Os02g57330	expressed protein
MQTL3.5
LOC_Os03g44420	tubulin/FtsZ domain containing protein, putative, expressed
LOC_Os03g44410	expressed protein
LOC_Os03g44390	retrotransposon protein, putative, unclassified, expressed
LOC_Os03g44400	retrotransposon protein, putative, unclassified, expressed
LOC_Os03g44380	9-cis-epoxycarotenoid dioxygenase 1, chloroplast precursor, putative, expressed
LOC_Os03g44370	transposon protein, putative, CACTA, En/Spm sub-class, expressed
LOC_Os03g44350	retrotransposon protein, putative, Ty3-gypsy subclass, expressed
LOC_Os03g44340	circumsporozoite protein precursor, putative, expressed
LOC_Os03g44330	hypothetical protein
LOC_Os03g44300	transketolase, putative, expressed
LOC_Os03g44290	expansin precursor, putative, expressed
LOC_Os03g44360	retrotransposon protein, putative, Ty3-gypsy subclass, expressed
LOC_Os03g44320	expressed protein
LOC_Os03g44310	initiation factor 2 subunit family domain containing protein, expressed
LOC_Os03g44270	retrotransposon protein, putative, Ty1-copia subclass, expressed
LOC_Os03g44260	expressed protein
LOC_Os03g44240	retrotransposon protein, putative, unclassified, expressed
LOC_Os03g44230	transmembrane amino acid transporter protein, putative, expressed
LOC_Os03g44210	expressed protein
LOC_Os03g44280	retrotransposon protein, putative, Ty1-copia subclass, expressed
LOC_Os03g44250	expressed protein
LOC_Os03g44220	expressed protein
LOC_Os03g44200	beclin-1, putative, expressed
LOC_Os03g44720	expressed protein
LOC_Os03g44710	YABBY domain containing protein, putative, expressed
LOC_Os03g44690	expressed protein
LOC_Os03g44680	expressed protein
LOC_Os03g44670	expressed protein
LOC_Os03g44660	cytosolic 5-nucleotidase III, putative, expressed
LOC_Os03g44650	glutaredoxin, putative, expressed
LOC_Os03g44642	zinc finger, C3HC4 type domain containing protein, expressed
LOC_Os03g44636	zinc finger, C3HC4 type domain containing protein, expressed
LOC_Os03g44630	plastocyanin-like domain containing protein, putative, expressed
LOC_Os03g44620	chaperone protein dnaJ, putative, expressed
LOC_Os03g44610	IQ calmodulin-binding motif domain containing protein, expressed
LOC_Os03g44600	hypothetical protein
LOC_Os03g44590	transposon protein, putative, unclassified, expressed
LOC_Os03g44580	DNA binding protein, putative, expressed
LOC_Os03g44560	expp1 protein precursor, putative, expressed
LOC_Os03g44550	retrotransposon protein, putative, unclassified, expressed
LOC_Os03g44544	hypothetical protein
LOC_Os03g44540	nuclear transcription factor Y subunit, putative, expressed
LOC_Os03g44530	GTPase of unknown function domain containing protein, putative, expressed
LOC_Os03g44520	expressed protein
LOC_Os03g44510	transposon protein, putative, CACTA, En/Spm sub-class, expressed
LOC_Os03g44500	serine/threonine protein phosphatase, putative, expressed
LOC_Os03g44484	DNA-directed RNA polymerase II subunit RPB2, putative, expressed
LOC_Os03g44470	retrotransposon protein, putative, unclassified, expressed
LOC_Os03g44460	retrotransposon protein, putative, unclassified, expressed
LOC_Os03g45140	transposon protein, putative, unclassified
LOC_Os03g45120	ribosome inactivating protein, putative, expressed
LOC_Os03g45110	retrotransposon protein, putative, unclassified, expressed
LOC_Os03g45070	retrotransposon protein, putative, Ty3-gypsy subclass, expressed
LOC_Os03g45050	retrotransposon protein, putative, Ty3-gypsy subclass, expressed
LOC_Os03g45040	retrotransposon protein, putative, Ty3-gypsy subclass, expressed
LOC_Os03g45030	retrotransposon protein, putative, Ty3-gypsy subclass, expressed
LOC_Os03g45010	expressed protein
LOC_Os03g45000	retrotransposon protein, putative, unclassified, expressed
LOC_Os03g44990	hypothetical protein
LOC_Os03g44980	OsFBX99 - F-box domain containing protein, expressed
LOC_Os03g44974	expressed protein
LOC_Os03g44970	hypothetical protein
LOC_Os03g44950	LTPL91 - Protease inhibitor/seed storage/LTP family protein precursor, expressed
LOC_Os03g44944	CCR4-NOT transcription factor, putative, expressed
LOC_Os03g44940	retrotransposon protein, putative, unclassified, expressed
LOC_Os03g44934	retrotransposon, putative, centromere-specific, expressed
LOC_Os03g44930	retrotransposon protein, putative, unclassified, expressed
LOC_Os03g44920	OsFBX98 - F-box domain containing protein, expressed
LOC_Os03g44910	EBNA-1, putative, expressed
LOC_Os03g44900	CCR4-NOT transcription factor, putative, expressed
LOC_Os03g44890	anthranilate phosphoribosyltransferase, putative, expressed
LOC_Os03g44880	Cupin domain containing protein, expressed
LOC_Os03g44870	expressed protein
LOC_Os03g44860	expressed protein
LOC_Os03g44850	expressed protein
LOC_Os03g44840	choline transporter-related, putative, expressed
LOC_Os03g44835	expressed protein
LOC_Os03g45700	retrotransposon protein, putative, unclassified, expressed
LOC_Os03g45690	retrotransposon protein, putative, unclassified, expressed
LOC_Os03g45680	retrotransposon protein, putative, Ty3-gypsy subclass
LOC_Os03g45670	retrotransposon protein, putative, Ty3-gypsy subclass, expressed
LOC_Os03g45650	transposon protein, putative, CACTA, En/Spm sub-class
LOC_Os03g45619	cytochrome P450, putative, expressed
LOC_Os03g45590	retrotransposon protein, putative, unclassified, expressed
LOC_Os03g45580	retrotransposon protein, putative, unclassified, expressed
LOC_Os03g45570	transposon protein, putative, CACTA, En/Spm sub-class, expressed
LOC_Os03g45560	retrotransposon protein, putative, unclassified
LOC_Os03g45550	retrotransposon protein, putative, Ty3-gypsy subclass, expressed
LOC_Os03g45528	expressed protein
LOC_Os03g45480	expressed protein
LOC_Os03g45450	WRKY60, expressed
LOC_Os03g45440	expressed protein
LOC_Os03g45430	expressed protein
LOC_Os03g45420	armadillo/beta-catenin repeat family protein, putative, expressed
LOC_Os03g45410	TATA-binding protein, putative, expressed
LOC_Os03g45400	antitermination NusB domain-containing protein, putative, expressed
LOC_Os03g45390	glucan endo-1,3-beta-glucosidase precursor, putative, expressed
LOC_Os03g45370	sodium/calcium exchanger protein, putative, expressed
LOC_Os03g45350	expressed protein
LOC_Os03g45344	expressed protein
LOC_Os03g45340	hsp20/alpha crystallin family protein, putative, expressed
LOC_Os03g45980	expressed protein
LOC_Os03g45970	expressed protein
LOC_Os03g45960	thaumatin, putative, expressed
LOC_Os03g45930	expressed protein
LOC_Os03g45920	tubulin/FtsZ domain containing protein, putative, expressed
LOC_Os03g45910	F-box/LRR-repeat protein 16, putative, expressed
LOC_Os03g45900	expressed protein
LOC_Os03g45890	hypothetical protein
LOC_Os03g45880	expressed protein
LOC_Os03g45870	expressed protein
LOC_Os03g45860	OsSAUR17 - Auxin-responsive SAUR gene family member, expressed
LOC_Os03g45850	OsSAUR16 - Auxin-responsive SAUR gene family member, expressed
LOC_Os03g45830	OsSAUR15 - Auxin-responsive SAUR gene family member
LOC_Os03g45820	transposon protein, putative, CACTA, En/Spm sub-class, expressed
LOC_Os03g45800	OsSAUR14 - Auxin-responsive SAUR gene family member, expressed
LOC_Os03g45790	expressed protein
LOC_Os03g45779	expressed protein
LOC_Os03g45770	expressed protein
LOC_Os03g45760	expressed protein
LOC_Os03g45750	DUF260 domain containing protein, putative, expressed
LOC_Os03g45744	expressed protein
LOC_Os03g45740	transferase family protein, putative, expressed
LOC_Os03g45734	retrotransposon protein, putative, unclassified, expressed
LOC_Os03g45730	DNA-binding protein-like, putative, expressed
LOC_Os03g45720	glyoxalase family protein, putative, expressed
LOC_Os03g45619	cytochrome P450, putative, expressed
LOC_Os03g45528	expressed protein
LOC_Os03g45480	expressed protein
LOC_Os03g45450	WRKY60, expressed
LOC_Os03g45420	armadillo/beta-catenin repeat family protein, putative, expressed
LOC_Os03g45410	TATA-binding protein, putative, expressed
LOC_Os03g45400	antitermination NusB domain-containing protein, putative, expressed
LOC_Os03g45390	glucan endo-1,3-beta-glucosidase precursor, putative, expressed
LOC_Os03g45370	sodium/calcium exchanger protein, putative, expressed
LOC_Os03g45350	expressed protein
LOC_Os03g45344	expressed protein
LOC_Os03g45340	hsp20/alpha crystallin family protein, putative, expressed
LOC_Os03g45980	expressed protein
LOC_Os03g45970	expressed protein
LOC_Os03g45960	thaumatin, putative, expressed
LOC_Os03g45930	expressed protein
LOC_Os03g45920	tubulin/FtsZ domain containing protein, putative, expressed
LOC_Os03g45910	F-box/LRR-repeat protein 16, putative, expressed
LOC_Os03g45900	expressed protein
LOC_Os03g45890	hypothetical protein
LOC_Os03g45880	expressed protein
LOC_Os03g45860	OsSAUR17 - Auxin-responsive SAUR gene family member, expressed
LOC_Os03g45850	OsSAUR16 - Auxin-responsive SAUR gene family member, expressed
LOC_Os03g45830	OsSAUR15 - Auxin-responsive SAUR gene family member
LOC_Os03g45800	OsSAUR14 - Auxin-responsive SAUR gene family member, expressed
LOC_Os03g45790	expressed protein
LOC_Os03g45750	DUF260 domain containing protein, putative, expressed
LOC_Os03g45744	hypothetical protein
LOC_Os03g45740	transferase family protein, putative, expressed
LOC_Os03g45730	DNA-binding protein-like, putative, expressed
LOC_Os03g45720	glyoxalase family protein, putative, expressed
LOC_Os03g45710	2Fe-2S iron-sulfur cluster binding domain containing protein, expressed
LOC_Os03g47470	STE_PAK_Ste20_STLK.4 - STE kinases include homologs to sterile 7, sterile 11 and sterile 20 from yeast, expressed
LOC_Os03g47460	ribosome inactivating protein, putative, expressed
LOC_Os03g47430	expressed protein
LOC_Os03g47420	OsFBX107 - F-box domain containing protein, expressed
LOC_Os03g47390	hypothetical protein
LOC_Os03g47380	expressed protein
LOC_Os03g47370	LTPL95 - Protease inhibitor/seed storage/LTP family protein precursor, putative, expressed
LOC_Os03g47360	expressed protein
LOC_Os03g47280	VQ domain containing protein, putative, expressed
LOC_Os03g47270	GCRP4 - Glycine and cysteine rich family protein precursor, expressed
LOC_Os03g47252	expressed protein
LOC_Os03g47246	ACR8, putative, expressed
LOC_Os03g47230	phytosulfokines precursor, putative, expressed
LOC_Os03g47310	transposon protein, putative, CACTA, En/Spm sub-class, expressed
LOC_Os03g47200	bZIP transcription factor domain containing protein, expressed
LOC_Os03g47169	Peptidase family C50, putative, expressed
LOC_Os03g47140	growth regulating factor protein, putative, expressed
LOC_Os03g47130	transposon protein, putative, unclassified, expressed
LOC_Os03g47120	CBS domain containing protein, expressed
LOC_Os03g47110	hypothetical protein
LOC_Os03g47840	retrotransposon protein, putative, unclassified, expressed
LOC_Os03g47830	argonaute, putative, expressed
LOC_Os03g47820	PINHEAD, putative, expressed
LOC_Os03g47810	nodulin family protein, putative, expressed
LOC_Os03g47800	RNA recognition motif containing protein, expressed
LOC_Os03g47790	transposon protein, putative, unclassified, expressed
LOC_Os03g47754	SAB, putative, expressed
LOC_Os03g47780	WD repeat-containing protein, putative, expressed
LOC_Os03g47770	ubiquitin-conjugating enzyme E2 W, putative, expressed
LOC_Os03g47760	SAB, putative, expressed
LOC_Os03g47740	homeodomain protein, putative, expressed
LOC_Os03g47730	homeobox domain containing protein, expressed
LOC_Os03g47720	ankyrin, putative, expressed
LOC_Os03g47693	ankyrin repeat family protein, putative, expressed
LOC_Os03g47686	ankyrin, putative, expressed
LOC_Os03g48340	retrotransposon protein, putative, unclassified, expressed
LOC_Os03g48320	disease resistance RPP13-like protein 1, putative, expressed
LOC_Os03g48310	plasma membrane ATPase, putative, expressed
LOC_Os03g48300	histidine acid phosphatase, putative, expressed
LOC_Os03g48280	expressed protein
LOC_Os03g48270	CAMK_CAMK_like.21 - CAMK includes calcium/calmodulin depedent protein kinases, expressed
LOC_Os03g48260	expressed protein
LOC_Os03g48250	expressed protein
LOC_Os03g48230	expressed protein
LOC_Os03g48220	expressed protein
LOC_Os03g48200	ribosome inactivating protein, putative, expressed
LOC_Os03g48180	peptide transporter PTR2, putative, expressed
LOC_Os03g48170	5-AMP-activated protein kinase-related, putative, expressed
LOC_Os03g48160	phosphomevalonate kinase, putative, expressed
LOC_Os03g48150	expressed protein
LOC_Os03g48140	myosin, putative, expressed
LOC_Os03g48120	BTB/POZ domain containing protein, putative
LOC_Os03g48110	expressed protein
LOC_Os03g48090	WD domain, G-beta repeat domain containing protein, expressed
LOC_Os03g48080	CHCH domain containing protein, expressed
LOC_Os03g48070	expressed protein
LOC_Os03g48060	class I glutamine amidotransferase, putative, expressed
LOC_Os03g48410	hypothetical protein
LOC_Os03g48400	hypothetical protein
LOC_Os03g48390	expressed protein
LOC_Os03g48380	expressed protein
LOC_Os03g48370	disease resistance RPP13-like protein 1, putative, expressed
LOC_Os03g48364	retrotransposon protein, putative, unclassified
LOC_Os03g48360	retrotransposon protein, putative, unclassified, expressed
MQTL4.2
LOC_Os04g40770	OsFBX144 - F-box domain containing protein, expressed
LOC_Os04g40760	OsFBX143 - F-box domain containing protein, expressed
LOC_Os04g40750	expressed protein
LOC_Os04g40740	kelch repeat protein, putative, expressed
LOC_Os04g40730	oxidoreductase, short chain dehydrogenase/reductase family, putative, expressed
LOC_Os04g40720	expressed protein
LOC_Os04g40700	steroid nuclear receptor, ligand-binding, putative, expressed
LOC_Os04g40690	hypothetical protein
LOC_Os04g40680	expressed protein
LOC_Os04g40670	expressed protein
LOC_Os04g40660	MA3 domain containing protein, expressed
LOC_Os04g40650	metalloprotease ATP23, putative, expressed
LOC_Os04g40640	expressed protein
LOC_Os04g40630	BTBZ4 - Bric-a-Brac, Tramtrack, Broad Complex BTB domain with TAZ zinc finger and Calmodulin-binding domains, expressed
LOC_Os04g40620	peptide methionine sulfoxide reductase, putative, expressed
LOC_Os04g40600	peptide methionine sulfoxide reductase, putative, expressed
LOC_Os04g40590	wax synthase isoform 1, putative, expressed
LOC_Os04g40580	O-acyltransferase, putative, expressed
LOC_Os04g40570	ABC transporter, ATP-binding protein, putative, expressed
LOC_Os04g40560	WD domain, G-beta repeat domain containing protein, expressed
LOC_Os04g40550	expressed protein
LOC_Os04g40540	protein-L-isoaspartate O-methyltransferase, putative, expressed
LOC_Os04g40530	methyltransferase domain containing protein, expressed
LOC_Os04g40520	uncharacterized glycosyltransferase, putative, expressed
LOC_Os04g40510	glycosyl hydrolase family 5 protein, putative, expressed
LOC_Os04g40500	glycosyl hydrolase family 5 protein, putative, expressed
LOC_Os04g40490	glycosyl hydrolase family 6 protein, putative, expressed
LOC_Os04g40475	expressed protein
LOC_Os04g40470	cytochrome P450, putative, expressed
LOC_Os04g40460	cytochrome P450, putative, expressed
LOC_Os04g40450	retrotransposon protein, putative, unclassified, expressed
LOC_Os04g40440	expressed protein
LOC_Os04g40430	surfeit locus protein, putative, expressed
LOC_Os04g40420	SWIRM domain containing protein, expressed
LOC_Os04g40950	glyceraldehyde-3-phosphate dehydrogenase, putative, expressed
LOC_Os04g40940	mitotic spindle checkpoint protein MAD2, putative, expressed
LOC_Os04g40930	MYB family transcription factor, putative, expressed
LOC_Os04g40920	expressed protein
LOC_Os04g40910	OsFBX146 - F-box domain containing protein, expressed
LOC_Os04g40900	exonuclease, putative, expressed
LOC_Os04g40890	hypothetical protein
LOC_Os04g40880	nucleotide-binding protein 1, putative, expressed
LOC_Os04g40874	glucose-6-phosphate 1-dehydrogenase, cytoplasmic isoform, putative, expressed
LOC_Os04g40870	alveolar soft part sarcoma chromosome region, candidate 1, putative, expressed
LOC_Os04g40860	transposon protein, putative, unclassified, expressed
LOC_Os04g40850	26S proteasome non-ATPase regulatory subunit 6, putative, expressed
LOC_Os04g40840	elongator complex protein 3, putative, expressed
LOC_Os04g40830	cullin family domain containing protein, putative, expressed
LOC_Os04g40820	hypothetical protein
LOC_Os04g40800	OsFBL18 - F-box domain and LRR containing protein, expressed
LOC_Os04g40790	conserved hypothetical protein
LOC_Os04g40780	OsFBX145 - F-box domain containing protein, expressed
LOC_Os04g40770	OsFBX144 - F-box domain containing protein, expressed
LOC_Os04g40760	OsFBX143 - F-box domain containing protein, expressed
LOC_Os04g40750	expressed protein
LOC_Os04g40740	kelch repeat protein, putative, expressed
LOC_Os04g40730	oxidoreductase, short chain dehydrogenase/reductase family, putative, expressed
LOC_Os04g40720	expressed protein
LOC_Os04g40700	steroid nuclear receptor, ligand-binding, putative, expressed
LOC_Os04g40690	hypothetical protein
LOC_Os04g40680	expressed protein
LOC_Os04g40670	expressed protein
LOC_Os04g40660	MA3 domain containing protein, expressed
LOC_Os04g40650	metalloprotease ATP23, putative, expressed
LOC_Os04g40640	expressed protein
LOC_Os04g40630	BTBZ4 - Bric-a-Brac, Tramtrack, Broad Complex BTB domain with TAZ zinc finger and Calmodulin-binding domains, expressed
LOC_Os04g41130	osFTL6 FT-Like6 homologous to Flowering Locus T gene; contains Pfam profile PF01161: Phosphatidylethanolamine-binding protein, expressed
LOC_Os04g41120	pentatricopeptide, putative, expressed
LOC_Os04g41110	Rad21 / Rec8 like protein, putative, expressed
LOC_Os04g41100	cyclin-dependent kinase G-2, putative, expressed
LOC_Os04g41080	zinc finger, C3HC4 type domain containing protein, expressed
LOC_Os04g41060	zinc finger C-x8-C-x5-C-x3-H type family protein, expressed
LOC_Os04g41050	zinc finger, C3HC4 type domain containing protein, expressed
LOC_Os04g41030	inactive receptor kinase At1g27190 precursor, putative, expressed
LOC_Os04g41090	retrotransposon protein, putative, unclassified, expressed
LOC_Os04g41070	zinc finger, C3HC4 type domain containing protein, expressed
LOC_Os04g41040	DNA-directed RNA polymerases I, II, and III subunit RPABC1, putative, expressed
LOC_Os04g41000	expressed protein
LOC_Os04g41020	kelch repeat protein, putative, expressed
LOC_Os04g41010	expressed protein
LOC_Os04g40990	malate synthase, glyoxysomal, putative, expressed
LOC_Os04g40980	Divergent PAP2 family domain containing protein, expressed
LOC_Os04g41490	DNA-directed RNA polymerase III subunit RPC1, putative, expressed
LOC_Os04g41480	skin secretory protein xP2 precursor, putative, expressed
LOC_Os04g41470	expressed protein
LOC_Os04g41460	transporter family protein, putative, expressed
LOC_Os04g41450	TGF-beta receptor, type I/II extracellular region, putative, expressed
LOC_Os04g41430	retrotransposon protein, putative, unclassified
LOC_Os04g41410	expressed protein
LOC_Os04g41400	peptide transporter PTR2, putative, expressed
LOC_Os04g41390	expressed protein
LOC_Os04g41380	Leucine Rich Repeat family protein, expressed
LOC_Os04g41370	Leucine Rich Repeat family protein, expressed
LOC_Os04g41350	amino acid transporter, putative, expressed
LOC_Os04g41340	4-nitrophenylphosphatase, putative, expressed
LOC_Os04g41320	nucleotide-sugar transporter family protein, putative, expressed
LOC_Os04g41310	STRUBBELIG-RECEPTOR FAMILY 8 precursor, putative, expressed
LOC_Os04g41300	ribosome recycling factor, putative, expressed
LOC_Os04g41280	ankyrin repeat domain containing protein, expressed
LOC_Os04g41270	expressed protein
LOC_Os04g41260	amine oxidase, flavin-containing, domain containing protein, expressed
LOC_Os04g41250	armadillo/beta-catenin repeat family protein, putative, expressed
LOC_Os04g41229	helix-loop-helix DNA-binding domain containing protein, expressed
LOC_Os04g41220	transposon protein, putative, unclassified, expressed
LOC_Os04g41200	lipase, putative, expressed
LOC_Os04g41189	expressed protein
LOC_Os04g41180	expressed protein
LOC_Os04g41170	retrotransposon protein, putative, unclassified, expressed
LOC_Os04g41160	protein kinase, putative, expressed
LOC_Os04g41650	transposon protein, putative, CACTA, En/Spm sub-class
LOC_Os04g41640	HEV2 - Hevein family protein precursor, expressed
LOC_Os04g41630	expressed protein
LOC_Os04g41620	CHIT2 - Chitinase family protein precursor, expressed
LOC_Os04g41599	transposon protein, putative, CACTA, En/Spm sub-class, expressed
LOC_Os04g41580	glycine-rich protein, putative, expressed
LOC_Os04g41570	ethylene-responsive protein related, putative, expressed
LOC_Os04g41550	CRS1/YhbY domain containing protein, putative, expressed
LOC_Os04g41540	OsCML22 - Calmodulin-related calcium sensor protein, expressed
LOC_Os04g41530	serine/threonine-protein kinase GCN2, putative, expressed
LOC_Os04g41560	B-box zinc finger family protein, putative, expressed
LOC_Os04g41520	retrotransposon protein, putative, unclassified, expressed
LOC_Os04g41510	serine/threonine-protein kinase GCN2, putative, expressed
LOC_Os04g42140	eukaryotic initiation factor iso-4F subunit p82-34, putative, expressed
LOC_Os04g42134	enhancer of rudimentary protein, putative, expressed
LOC_Os04g42130	integral membrane transporter family protein, putative, expressed
LOC_Os04g42120	N-acetyltransferase ESCO2, putative, expressed
LOC_Os04g42110	cell division control protein 48 homolog B, putative, expressed
LOC_Os04g42100	retrotransposon protein, putative, unclassified, expressed
LOC_Os04g42090	CPuORF7 - conserved peptide uORF-containing transcript, expressed
LOC_Os04g42095	S-adenosyl-l-methionine decarboxylase leader peptide, putative, expressed
LOC_Os04g42020	CCT/B-box zinc finger protein, putative, expressed
LOC_Os04g42010	RNA binding protein, putative, expressed
LOC_Os04g42000	6,7-dimethyl-8-ribityllumazine synthase, chloroplast precursor, putative, expressed
LOC_Os04g41980	ATOZI1, putative, expressed
LOC_Os04g41990	autophagy-related protein 10, putative, expressed
LOC_Os04g41970	endoglucanase, putative, expressed
LOC_Os04g41960	NADP-dependent oxidoreductase, putative, expressed
LOC_Os04g41950	calcium-binding mitochondrial protein anon-60Da, putative, expressed
LOC_Os04g41920	protein FAM133, putative, expressed
LOC_Os04g41910	RNA recognition motif containing protein, putative, expressed
LOC_Os04g41890	hypothetical protein
LOC_Os04g41880	transposon protein, putative, unclassified, expressed
LOC_Os04g41875	oxidoreductase, short chain dehydrogenase/reductase domain containing protein, expressed
LOC_Os04g41860	expressed protein
LOC_Os04g41850	NIN, putative, expressed
LOC_Os04g41840	transposon protein, putative, unclassified, expressed
LOC_Os04g41830	myb-like DNA-binding domain containing protein, expressed
LOC_Os04g41820	transcription factor RF2a, putative, expressed
LOC_Os04g41810	expressed protein
LOC_Os04g41800	expressed protein
LOC_Os04g41780	expressed protein
LOC_Os04g41770	expressed protein
LOC_Os04g42830	transferase family protein, putative, expressed
LOC_Os04g42800	photosystem-II repair protein, putative, expressed
LOC_Os04g42784	DNA mismatch repair protein, putative, expressed
LOC_Os04g42770	expressed protein
LOC_Os04g42760	sialyltransferase family domain containing protein, expressed
LOC_Os04g42750	retrotransposon protein, putative, unclassified, expressed
LOC_Os04g42740	serine/threonine-protein kinase receptor precursor, putative, expressed
LOC_Os04g42730	retrotransposon protein, putative, unclassified
LOC_Os04g42720	TMS membrane protein/tumour differentially expressed protein, putative, expressed
LOC_Os04g42700	receptor-like protein kinase precursor, putative, expressed
LOC_Os04g42690	UDP-glucoronosyl and UDP-glucosyl transferase domain containing protein, expressed
LOC_Os04g42680	hypothetical protein
LOC_Os04g42670	OsFBL19 - F-box domain and LRR containing protein, expressed
LOC_Os04g42650	plant protein of unknown function domain containing protein, expressed
LOC_Os04g42634	expressed protein
LOC_Os04g42620	uncharacterized protein At4g06744 precursor, putative, expressed
LOC_Os04g42610	plant protein of unknown function DUF869 domain containing protein, expressed
LOC_Os04g42600	polyadenylate-binding protein, putative, expressed
LOC_Os04g42590	expressed protein
LOC_Os04g42580	carboxyvinyl-carboxyphosphonate phosphorylmutase, putative, expressed
LOC_Os04g42570	AP2/EREBP transcription factor BABY BOOM, putative, expressed
LOC_Os04g42560	expressed protein
LOC_Os04g42550	expressed protein
LOC_Os04g42540	expressed protein
LOC_Os04g42530	expressed protein
LOC_Os04g42520	phosphoribosyl transferase, putative, expressed
LOC_Os04g42500	trafficking protein particle complex subunit, putative, expressed
LOC_Os04g42930	OsGrx_C2.2 - glutaredoxin subgroup I, expressed
LOC_Os04g42920	dehydrogenase, putative, expressed
LOC_Os04g42910	expressed protein
LOC_Os04g42900	expressed protein
LOC_Os04g42889	expressed protein
LOC_Os04g42870	methyltransferase domain containing protein, putative, expressed
LOC_Os04g42880	WD domain, G-beta repeat domain containing protein, expressed
LOC_Os04g42860	GDSL-like lipase/acylhydrolase, putative, expressed
LOC_Os04g42850	expressed protein
LOC_Os04g42840	HEAT repeat family protein, putative, expressed
LOC_Os04g43270	WAX2, putative, expressed
LOC_Os04g43260	retrotransposon protein, putative, unclassified, expressed
LOC_Os04g43250	retrotransposon protein, putative, unclassified, expressed
LOC_Os04g43230	expressed protein
LOC_Os04g43220	zinc finger, C3HC4 type domain containing protein, expressed
LOC_Os04g43210	transporter family protein, putative, expressed
LOC_Os04g43200	caleosin related protein, putative, expressed
LOC_Os04g43190	expressed protein
LOC_Os04g43170	caleosin related protein, putative, expressed
LOC_Os04g43150	nuclear transport factor 2, putative, expressed
LOC_Os04g43140	DEAD-box ATP-dependent RNA helicase, putative, expressed
LOC_Os04g43130	transcriptional corepressor LEUNIG, putative, expressed
LOC_Os04g43070	ammonium transporter protein, putative, expressed
LOC_Os04g43060	enzyme of the cupin superfamily protein, putative, expressed
LOC_Os04g43050	Dicer, putative, expressed
LOC_Os04g43040	expressed protein
LOC_Os04g43030	lipase class 3 family protein, putative, expressed
LOC_Os04g43020	protein kinase, putative, expressed
LOC_Os04g43010	retrotransposon protein, putative, unclassified
LOC_Os04g42990	suppressor of stem-loop protein 1, putative, expressed
LOC_Os04g42980	zinc finger family protein, putative, expressed
LOC_Os04g42970	expressed protein
LOC_Os04g42960	Lung seven transmembrane receptor domain containing protein, putative, expressed
LOC_Os04g43590	transposon protein, putative, CACTA, En/Spm sub-class
LOC_Os04g43580	DUF640 domain containing protein, putative, expressed
LOC_Os04g43570	expressed protein
LOC_Os04g43560	no apical meristem protein, putative, expressed
LOC_Os04g43550	MazG nucleotide pyrophosphohydrolase domain containing protein, expressed
LOC_Os04g43519	expressed protein
LOC_Os04g43490	CK1_CaseinKinase_1.7 - CK1 includes the casein kinase 1 kinases, expressed
LOC_Os04g43420	PTAC5, putative, expressed
LOC_Os04g43440	NB-ARC/LRR disease resistance protein, putative, expressed
LOC_Os04g43430	pentatricopeptide, putative, expressed
LOC_Os04g43410	Os4bglu18 - monolignol beta-glucoside homologue, expressed
LOC_Os04g43400	Os4bglu17 - GH1 gene fragment, expressed
LOC_Os04g43380	Os4bglu15 - GH1 gene fragment, expressed
LOC_Os04g43390	Os4bglu16 - monolignol beta-glucoside homologue, expressed
LOC_Os04g43370	pectinesterase, putative, expressed
LOC_Os04g43360	Os4bglu14 - monolignol beta-glucoside homologue without catalytic acid/base, expressed
LOC_Os04g43840	possible lysine decarboxylase domain containing protein, expressed
LOC_Os04g43800	phenylalanine ammonia-lyase, putative, expressed
LOC_Os04g43750	kinase, pfkB family, putative, expressed
LOC_Os04g43760	phenylalanine ammonia-lyase, putative, expressed
LOC_Os04g43740	OsSAUR18 - Auxin-responsive SAUR gene family member, expressed
LOC_Os04g43730	OsWAK51 - OsWAK receptor-like protein kinase, expressed
LOC_Os04g43710	CAMK_CAMK_like.3 - CAMK includes calcium/calmodulin depedent protein kinases, expressed
LOC_Os04g43700	glycosyl transferase 8 domain containing protein, putative, expressed
LOC_Os04g43690	DUF647 domain containing protein, putative, expressed
LOC_Os04g43680	MYB family transcription factor, putative, expressed
LOC_Os04g43650	L-allo-threonine aldolase, putative, expressed
LOC_Os04g43640	hypothetical protein
LOC_Os04g43670	expressed protein
LOC_Os04g44410	OsSCP25 - Putative Serine Carboxypeptidase homologue, expressed
LOC_Os04g44400	OsClp7 - Putative Clp protease homologue, expressed
LOC_Os04g44390	expressed protein
LOC_Os04g44380	expressed protein
LOC_Os04g44354	UDP-glucoronosyl and UDP-glucosyl transferase domain containing protein, expressed
LOC_Os04g44340	expressed protein
LOC_Os04g44290	expressed protein
LOC_Os04g44280	OsRR5 type-A response regulator, expressed
LOC_Os04g44260	thioredoxin reductase 2, putative, expressed
LOC_Os04g44250	cytokinin-O-glucosyltransferase 3, putative, expressed
LOC_Os04g44240	cytokinin-O-glucosyltransferase 3, putative, expressed
LOC_Os04g44220	MIF4G domain containing protein, putative, expressed
LOC_Os04g44200	oxygen-evolving enhancer protein 3, chloroplast precursor, putative, expressed
LOC_Os04g44190	expressed protein
LOC_Os04g44180	expressed protein
LOC_Os04g44170	expressed protein
LOC_Os04g44150	gibberellin 2-beta-dioxygenase 7, putative, expressed
LOC_Os04g44130	DEF12 - Defensin and Defensin-like DEFL family, expressed
LOC_Os04g44120	collagen triple helix repeat, putative, expressed
LOC_Os04g44110	hydrolase, putative, expressed
LOC_Os04g44060	aquaporin protein, putative, expressed
LOC_Os04g44030	PPR repeat domain containing protein, putative, expressed
LOC_Os04g44610	white-brown complex homolog protein 11, putative, expressed
LOC_Os04g44600	CRP1 - Cysteine-rich family protein precursor, expressed
LOC_Os04g44540	mitochondrial carrier protein, putative, expressed
LOC_Os04g44570	aquaporin protein, putative, expressed
LOC_Os04g44550	CHCH domain containing protein, expressed
LOC_Os04g44510	GEM, putative, expressed
LOC_Os04g44500	GEM, putative, expressed
LOC_Os04g44500	KUN1 - Kunitz-type trypsin inhibitor precursor, expressed
LOC_Os04g44460	sulfotransferase domain containing protein, expressed
LOC_Os04g44440	TCP family transcription factor, putative, expressed
LOC_Os04g44430	transporter, major facilitator family, putative, expressed
LOC_Os04g44420	isochorismatase family protein, putative, expressed
LOC_Os04g44410	OsSCP25 - Putative Serine Carboxypeptidase homologue, expressed
LOC_Os04g44400	OsClp7 - Putative Clp protease homologue, expressed
LOC_Os04g44960	retrotransposon protein, putative, unclassified, expressed
LOC_Os04g44950	short-chain dehydrogenase/reductase, putative, expressed
LOC_Os04g44940	hypothetical protein
LOC_Os04g44924	short-chain dehydrogenase/reductase, putative, expressed
LOC_Os04g44920	oxidoreductase, short chain dehydrogenase/reductase family domain containing protein, expressed
LOC_Os04g44910	receptor like protein kinase, putative, expressed
LOC_Os04g44890	tRNA-dihydrouridine synthase, putative, expressed
LOC_Os04g44870	C2 domain containing protein, putative, expressed
LOC_Os04g44850	glycosyl transferase 8 domain containing protein, putative, expressed
LOC_Os04g44840	glycosyl hydrolase family 3 protein, putative, expressed
LOC_Os04g44830	thioredoxin, putative, expressed
LOC_Os04g44820	zinc finger, C3HC4 type domain containing protein, expressed
LOC_Os04g44810	syntaxin-18, putative, expressed
LOC_Os04g44780	beta-expansin precursor, putative, expressed
LOC_Os04g44750	transporter family protein, putative, expressed
LOC_Os04g44740	glycosyltransferase sugar-binding region containing DXD motif, putative, expressed
LOC_Os04g44730	lanC-like protein 2, putative, expressed
LOC_Os04g44710	double-stranded RNA binding motif containing protein, expressed
LOC_Os04g44670	AP2 domain containing protein, expressed
LOC_Os04g44650	ferredoxin-thioredoxin reductase, variable chain, putative, expressed
LOC_Os04g44640	ulp1 protease family, C-terminal catalytic domain containing protein, expressed
LOC_Os04g45330	YABBY domain containing protein, putative, expressed
LOC_Os04g45290	glycosyl hydrolases, putative, expressed
LOC_Os04g45280	histidine triad family protein, putative, expressed
LOC_Os04g45270	aspartyl protease family protein, putative, expressed
LOC_Os04g45240	expressed protein
LOC_Os04g45210	peroxisomal biogenesis factor 11, putative, expressed
LOC_Os04g45200	DNA binding protein, putative, expressed
LOC_Os04g45190	MSP domain containing protein, expressed
LOC_Os04g45180	EF hand family protein, expressed
LOC_Os04g45170	leucine-rich repeat family protein, putative, expressed
LOC_Os04g45160	DTA2, putative, expressed
LOC_Os04g45140	DTA2, putative, expressed
LOC_Os04g45130	heavy-metal-associated domain-containing protein, putative, expressed
LOC_Os04g45120	serpin domain containing protein, putative, expressed
LOC_Os04g45110	serpin domain containing protein, putative, expressed
LOC_Os04g45090	cytochrome b561, putative, expressed
LOC_Os04g45080	expressed protein
LOC_Os04g45070	remorin, putative, expressed
LOC_Os04g45040	DEAD-box ATP-dependent RNA helicase, putative, expressed
LOC_Os04g45020	MYB family transcription factor, putative, expressed
LOC_Os04g45010	OsPLIM2b - LIM domain protein, putative actin-binding protein and transcription factor, expressed
LOC_Os04g45000	short-chain dehydrogenase/reductase, putative, expressed
LOC_Os04g45620	expressed protein
LOC_Os04g45600	NDH-M H PLASTOQUINONE DEHY, putative, expressed
LOC_Os04g45590	glyoxalase family protein, putative, expressed
LOC_Os04g45490	elongation factor, putative, expressed
LOC_Os04g45520	integral membrane protein, putative, expressed
LOC_Os04g45470	vacuolar-processing enzyme precursor, putative, expressed
LOC_Os04g45460	cysteine-rich repeat secretory protein precursor, putative, expressed
LOC_Os04g45480	heat shock protein STI, putative, expressed
LOC_Os04g45370	OsSAUR19 - Auxin-responsive SAUR gene family member, expressed
LOC_Os04g46060	WRKY36, expressed
LOC_Os04g46050	Alg9-like mannosyltransferase protein, putative, expressed
LOC_Os04g46020	GATA zinc finger domain containing protein, expressed
LOC_Os04g46010	PPR repeat domain containing protein, putative, expressed
LOC_Os04g46000	cyclin, putative, expressed
LOC_Os04g45990	histone-lysine N-methyltransferase, putative, expressed
LOC_Os04g45980	glycine-rich cell wall protein, putative, expressed
LOC_Os04g45970	glutamate dehydrogenase protein, putative, expressed
LOC_Os04g45960	OsSub42 - Putative Subtilisin homologue, expressed
LOC_Os04g45950	amino acid permease family protein, putative, expressed
LOC_Os04g45940	transcription factor like protein, putative, expressed
LOC_Os04g45930	RNA recognition motif containing protein, expressed
LOC_Os04g45920	protein kinase domain containing protein, expressed
LOC_Os04g45910	placental protein 11 precursor, putative, expressed
LOC_Os04g45834	DUF584 domain containing protein, putative, expressed
LOC_Os04g45810	homeobox associated leucine zipper, putative, expressed
LOC_Os04g46390	chaperone protein dnaJ, putative, expressed
LOC_Os04g46384	MYB family transcription factor, putative, expressed
LOC_Os04g46370	L-asparaginase precursor protein, putative, expressed
LOC_Os04g46350	homeobox associated leucine zipper, putative, expressed
LOC_Os04g46330	expressed protein
LOC_Os04g46320	inactive receptor kinase At2g26730 precursor, putative, expressed
LOC_Os04g46310	HEAT repeat family protein, putative, expressed
LOC_Os04g46300	disease resistance protein RPM1, putative, expressed
LOC_Os04g46290	ethylene-responsive element-binding protein, putative, expressed
LOC_Os04g46250	AP2 domain containing protein, expressed
LOC_Os04g46240	AP2 domain containing protein, expressed
LOC_Os04g46220	ethylene-responsive transcription factor, putative, expressed
LOC_Os04g46200	oleosin, putative, expressed
LOC_Os04g46190	ubiquitin carboxyl-terminal hydrolase, family 1, putative, expressed
LOC_Os04g46170	ubiquitin carboxyl-terminal hydrolase, family 1, putative, expressed
LOC_Os04g46140	transferase family protein, putative, expressed
LOC_Os04g46130	plastocyanin-like domain containing protein, putative, expressed
LOC_Os04g46120	plastocyanin-like domain containing protein, putative, expressed
LOC_Os04g46110	fibroin heavy chain precursor, putative, expressed
LOC_Os04g46100	expressed protein
LOC_Os04g46490	aquaporin protein, putative, expressed
LOC_Os04g46470	carotenoid cleavage dioxygenase 7, chloroplast precursor, putative, expressed
LOC_Os04g46460	amino acid kinase, putative, expressed
LOC_Os04g46450	zinc finger, C3HC4 type domain containing protein, expressed
LOC_Os04g46440	AP2 domain containing protein, expressed
LOC_Os04g46960	glutathione peroxidase domain containing protein, expressed
LOC_Os04g46940	copper-transporting ATPase 3, putative, expressed
LOC_Os04g46930	serine racemase, putative, expressed
LOC_Os04g46920	zinc knuckle domain containing protein, expressed
LOC_Os04g46910	actin-depolymerizing factor, putative, expressed
LOC_Os04g46894	beige/BEACH domain containing protein, expressed
LOC_Os04g46892	WD domain, G-beta repeat domain containing protein, expressed
LOC_Os04g46880	transporter, major facilitator family, putative, expressed
LOC_Os04g46860	scarecrow, putative, expressed
LOC_Os04g46830	LTPL122 - Protease inhibitor/seed storage/LTP family protein precursor, expressed
LOC_Os04g46820	LTPL121 - Protease inhibitor/seed storage/LTP family protein precursor, putative, expressed
LOC_Os04g46810	LTPL120 - Protease inhibitor/seed storage/LTP family protein precursor, expressed
LOC_Os04g46780	MSP domain containing protein, expressed
LOC_Os04g46760	trehalose phosphatase, putative, expressed
LOC_Os04g46750	glycosyl transferase 8 domain containing protein, putative, expressed
LOC_Os04g46740	pectinesterase, putative, expressed
LOC_Os04g46730	thioesterase family protein, putative, expressed
LOC_Os04g46710	thioesterase family protein, putative, expressed
LOC_Os04g46680	ZOS4-10 - C2H2 zinc finger protein, expressed
LOC_Os04g46670	ZOS4-09 - C2H2 zinc finger protein, expressed
LOC_Os04g46660	cyclin, putative, expressed
LOC_Os04g46650	expansin precursor, putative, expressed
LOC_Os04g47140	expressed protein
LOC_Os04g47110	expressed protein
LOC_Os04g47130	expressed protein
LOC_Os04g47120	acyl-CoA thioesterase 2, putative, expressed
LOC_Os04g47100	retrotransposon protein, putative, Ty3-gypsy subclass, expressed
LOC_Os04g47080	anthocyanin regulatory Lc protein, putative, expressed
LOC_Os04g47059	TRANSPARENT TESTA 8, putative, expressed
LOC_Os04g47890	MYB family transcription factor, putative, expressed
LOC_Os04g47906	gamma-tubulin complex component 6, putative, expressed
LOC_Os04g47900	ATTIM23-2, putative, expressed
LOC_Os04g47870	PINHEAD, putative, expressed
LOC_Os04g47860	ZOS4-11 - C2H2 zinc finger protein, expressed
LOC_Os04g47830	SNF2 family N-terminal domain containing protein, expressed
LOC_Os04g47810	ethylene-responsive protein related, putative, expressed
LOC_Os04g47770	cis-zeatin O-glucosyltransferase, putative, expressed
LOC_Os04g48460	cytochrome P450, putative, expressed
LOC_Os04g49450	MYB family transcription factor, putative, expressed
LOC_Os04g49440	RNA recognition motif containing protein, putative, expressed
LOC_Os04g49430	ZR1 protein, putative, expressed
LOC_Os04g49360	OsFBX149 - F-box domain containing protein, expressed
LOC_Os04g49350	PPR repeat domain containing protein, putative, expressed
LOC_Os04g4934	tRNA-splicing endonuclease positive effector-related, putative, expressed
LOC_Os04g49150	OsMADS17 - MADS-box family gene with MIKCc type-box, expressed
LOC_Os04g49160	zinc finger, C3HC4 type domain containing protein, expressed
LOC_Os04g49620	DUF581 domain containing protein, expressed
LOC_Os04g49560	zinc finger family protein, putative, expressed
LOC_Os04g49510	CAMK_CAMK_like.27 - CAMK includes calcium/calmodulin depedent protein kinases, expressed
LOC_Os04g49500	U-box domain-containing protein, putative, expressed
LOC_Os04g49490	protein phosphatase 2C, putative, expressed
LOC_Os04g49460	protein kinase domain containing protein, expressed
LOC_Os04g49450	MYB family transcription factor, putative, expressed
MQTL5.2
LOC_Os05g02940	calcium-transporting ATPase 2, endoplasmic reticulum-type, putative, expressed
LOC_Os05g02900	expressed protein
LOC_Os05g02890	white-brown complex homolog protein 16, putative, expressed
LOC_Os05g02880	splicing factor, arginine/serine-rich 7, putative, expressed
LOC_Os05g02870	white-brown complex homolog protein, putative, expressed
LOC_Os05g02860	retrotransposon protein, putative, Ty3-gypsy subclass, expressed
LOC_Os05g02820	protein transport protein-related, putative, expressed
LOC_Os05g02810	protein binding protein, putative, expressed
LOC_Os05g02790	KIP1, putative, expressed
LOC_Os05g02780	glycine-rich protein A3, putative, expressed
LOC_Os05g02770	glycine-rich cell wall structural protein precursor, putative, expressed
LOC_Os05g02760	expressed protein
LOC_Os05g02750	ABC transporter, membrane-spanning/permease subunit, putative, expressed
LOC_Os05g02730	homeobox domain containing protein, expressed
LOC_Os05g02690	sensitivity to red light reduced protein 1, putative, expressed
LOC_Os05g02680	nuclear factor related to kappa-B-binding protein, related, putative, expressed
LOC_Os05g02670	kinesin motor domain containing protein, putative, expressed
LOC_Os05g03210	OsFBDUF23 - F-box and DUF domain containing protein, expressed
LOC_Os05g03190	IQ calmodulin-binding motif domain containing protein, expressed
LOC_Os05g03174	glycosyltransferase family 43 protein, putative, expressed
LOC_Os05g03150	expressed protein
LOC_Os05g03140	tetraspanin family protein, putative, expressed
LOC_Os05g03130	OsRCI2-7 - Putative low temperature and salt responsive protein, expressed
LOC_Os05g03160	DUF260 domain containing protein, putative, expressed
LOC_Os05g03110	PWWP domain containing protein, expressed
LOC_Os05g03100	HECT-domain domain containing protein, expressed
LOC_Os05g03070	transporter, putative, expressed
LOC_Os05g03050	DNA repair protein Rad51, putative, expressed
LOC_Os05g03040	AP2 domain containing protein, expressed
LOC_Os05g03030	50S ribosomal protein L10, chloroplast precursor, putative, expressed
LOC_Os05g03020	ZOS5-03 - C2H2 zinc finger protein, expressed
LOC_Os05g03000	inner membrane protein alx, putative, expressed
LOC_Os05g03010	expressed protein
LOC_Os05g03530	tetraspanin family protein, putative, expressed
LOC_Os05g03480	acyl-coenzyme A dehydrogenase, mitochondrial precursor, putative, expressed
LOC_Os05g03460	protein kinase, putative, expressed
LOC_Os05g03450	lectin protein kinase family protein, putative, expressed
LOC_Os05g03430	ATSIZ1/SIZ1, putative, expressed
LOC_Os05g03240	hypothetical protein
LOC_Os05g03820	glutamate--cysteine ligase, chloroplast precursor, putative, expressed
LOC_Os05g03810	trehalose phosphatase, putative, expressed
LOC_Os05g03760	zinc finger family protein, putative, expressed
LOC_Os05g03780	cation efflux family protein, putative, expressed
LOC_Os05g03740	transcription factor TF2, putative, expressed
LOC_Os05g03640	flavonol synthase/flavanone 3-hydroxylase, putative, expressed
LOC_Os05g03610	phospholipase C, putative, expressed
LOC_Os05g03630	dnaJ domain containing protein, expressed
LOC_Os05g03620	TKL_IRAK_CR4L.4 - The CR4L subfamily has homology with Crinkly4, expressed
LOC_Os05g04190	growth regulator related protein, putative, expressed
LOC_Os05g04180	agenet domain containing protein, putative, expressed
LOC_Os05g04170	AMP-binding enzyme, putative, expressed
LOC_Os05g04160	pentatricopeptide containing protein, putative, expressed
LOC_Os05g04120	ferroportin1 domain containing protein, expressed
LOC_Os05g04020	plant protein of unknown function domain containing protein, expressed
LOC_Os05g03972	plant protein of unknown function domain containing protein, expressed
LOC_Os05g03960	expressed protein
LOC_Os05g03920	TKL_IRAK_DUF26-lf.3 - DUF26 kinases have homology to DUF26 containing loci, expressed
LOC_Os05g03910	RNA polymerase II-associated protein 3, putative, expressed
LOC_Os05g03900	WRKY109, expressed
LOC_Os05g03884	homeobox protein knotted-1-like 6, putative, expressed
LOC_Os05g04520	protein kinase, putative, expressed
LOC_Os05g04510	S-adenosylmethionine synthetase, putative, expressed
LOC_Os05g04500	peroxidase precursor, putative, expressed
LOC_Os05g04460	OsWAK56 - OsWAK receptor-like protein kinase, expressed
LOC_Os05g04360	protein phosphatase 2C, putative, expressed
LOC_Os05g04340	CGMC_GSK.6 - CGMC includes CDA, MAPK, GSK3, and CLKC kinases, expressed
LOC_Os05g04330	DNA methyltransferase protein, putative, expressed
LOC_Os05g04240	GDSL-like lipase/acylhydrolase, putative, expressed
LOC_Os05g04770	OsFBX158 - F-box domain containing protein, expressed
LOC_Os05g04750	OsFBX157 - F-box domain containing protein, expressed
LOC_Os05g04740	helix-loop-helix DNA-binding domain containing protein, expressed
LOC_Os05g04710	IRE, putative, expressed
LOC_Os05g04700	OsRCI2-6 - Hydrophobic protein LTI6B, expressed
LOC_Os05g04690	CHIT11 - Chitinase family protein precursor, expressed
LOC_Os05g04660	thioesterase family protein, putative, expressed
LOC_Os05g04640	WRKY5, expressed
LOC_Os05g04600	ABC transmembrane transporter domain containing protein, expressed
LOC_Os05g04584	transferase family protein, putative, expressed
LOC_Os05g04610	ABC transporter, ATP-binding protein, putative, expressed
LOC_Os05g04570	F-box family protein, putative, expressed
LOC_Os05g05130	GA20663-PA, putative, expressed
LOC_Os05g04990	adenosylmethionine decarboxylase, putative, expressed
LOC_Os05g04960	phosphoglycerate mutase, putative, expressed
LOC_Os05g04950	protein binding protein, putative, expressed
LOC_Os05g04940	RNA methyltransferase, TrmH family protein, putative, expressed
LOC_Os05g04930	transferase family protein, putative, expressed
LOC_Os05g04870	oxidoreductase, short chain dehydrogenase/reductase family protein, putative, expressed
LOC_Os05g05310	Fibronectin type III domain containing protein, expressed
LOC_Os05g05300	CRS1/YhbY domain containing protein, putative, expressed
LOC_Os05g05320	PPR repeat domain containing protein, putative, expressed
LOC_Os05g05280	zinc finger family protein, putative, expressed
LOC_Os05g05270	sucrose-phosphatase, putative, expressed
LOC_Os05g05240	serine/threonine protein phosphatase, putative, expressed
LOC_Os05g05220	glioma tumor suppressor candidate region gene 2 protein, putative, expressed
LOC_Os05g05210	WD domain, G-beta repeat domain containing protein, expressed
LOC_Os05g05800	OsFBL21 - F-box domain and LRR containing protein, expressed
LOC_Os05g05790	double-stranded RNA binding motif containing protein, expressed
LOC_Os05g05780	chromatin-remodeling complex ATPase chain, putative, expressed
LOC_Os05g05740	proline synthetase co-transcribed bacterial homolog protein, putative, expressed
LOC_Os05g05730	OsGrx_S1 - glutaredoxin subgroup III, expressed
LOC_Os05g05720	tetratricopeptide repeat domain containing protein, expressed
LOC_Os05g05710	serine/threonine-protein phosphatase 2A regulatory subunit B subunitgamma, putative, expressed
LOC_Os05g05700	cullin, putative, expressed
LOC_Os05g05690	DTA2, putative, expressed
LOC_Os05g05680	1-aminocyclopropane-1-carboxylate oxidase, putative, expressed
LOC_Os05g05650	C2 domain containing protein, putative, expressed
LOC_Os05g05640	pectinesterase inhibitor domain containing protein, putative, expressed
LOC_Os05g05620	glutathione S-transferase, putative, expressed
LOC_Os05g05600	ATA15 protein, putative, expressed
LOC_Os05g05590	transporter, monovalent cation:proton antiporter-2 family, putative, expressed
LOC_Os05g06270	zinc finger, C3HC4 type domain containing protein, expressed
LOC_Os05g06260	Spc97 / Spc98 family protein, putative, expressed
LOC_Os05g06240	LRR receptor kinase, putative, expressed
LOC_Os05g06170	FAR1 family protein, expressed
LOC_Os05g06160	trehalose phosphatase, putative, expressed
LOC_Os05g06150	vegetative storage protein, putative, expressed
LOC_Os05g06140	lipase, putative, expressed
LOC_Os05g06130	transcription factor X1, putative, expressed
LOC_Os05g06120	ubiquitin conjugating enzyme protein, putative, expressed
LOC_Os05g06110	villin, putative, expressed
LOC_Os05g06080	E3 ubiquitin-protein ligase SINA-like, putative, expressed
LOC_Os05g06050	N-acetylglucosaminyltransferase, putative, expressed
LOC_Os05g06100	E3 ubiquitin-protein ligase SINA-like 2, putative, expressed
LOC_Os05g06060	E3 ubiquitin-protein ligase SINA-like 2, putative, expressed
LOC_Os05g06040	conserved hypothetical protein
LOC_Os05g06690	HECT-domain domain containing protein, expressed
LOC_Os05g06670	gibberellin 2-oxidase, putative, expressed
LOC_Os05g06660	OsSCP26 - Putative Serine Carboxypeptidase homologue, expressed
LOC_Os05g06510	4Fe-4S binding domain containing protein, expressed
LOC_Os05g06500	universal stress protein domain containing protein, putative, expressed
LOC_Os05g06490	RNA polymerase Rpb7, N-terminal domain containing protein, expressed
LOC_Os05g06480	inorganic H+ pyrophosphatase, putative, expressed
LOC_Os05g06470	suppressor of Mek, putative, expressed
LOC_Os05g06460	dihydrolipoyl dehydrogenase, putative, expressed
LOC_Os05g06450	tubulin/FtsZ domain containing protein, putative, expressed
LOC_Os05g06440	dnaJ homolog subfamily B member 11 precursor, putative, expressed
LOC_Os05g06430	OsPDIL2-1 protein disulfide isomerase PDIL2-1, expressed
LOC_Os05g07900	mitochondrial carrier protein, putative, expressed
LOC_Os05g07890	embryo-specific 3, putative, expressed
LOC_Os05g07880	phospholipase D, putative, expressed
LOC_Os05g07870	triose phosphate/phosphate translocator, non-green plastid,chloroplast precursor, putative, expressed
LOC_Os05g07860	uvrB/uvrC motif family protein, expressed
LOC_Os05g07850	receptor-like kinase, putative, expressed
LOC_Os05g07830	tRNA methyltransferase complex GCD14 subunit, putative, expressed
LOC_Os05g07820	leucine-rich repeat receptor protein kinase EXS precursor, putative, expressed
LOC_Os05g07810	universal stress protein domain containing protein, putative, expressed
LOC_Os05g07790	DNA binding protein, putative, expressed
LOC_Os05g07764	carboxyl-terminal proteinase, putative, expressed
LOC_Os05g07740	receptor-like protein kinase 2 precursor, putative, expressed
LOC_Os05g07720	alliin lyase precursor, putative, expressed
LOC_Os05g07710	WD40-like domain containing protein, putative, expressed
LOC_Os05g07700	ribosomal protein, putative, expressed
LOC_Os05g07690	thioredoxin, putative, expressed
LOC_Os05g07680	KIP1, putative, expressed
LOC_Os05g07670	solute carrier family 35 member E3, putative, expressed
LOC_Os05g07650	transmembrane 9 superfamily member, putative, expressed
LOC_Os05g07632	haloacid dehalogenase-like hydrolase family protein, putative, expressed
LOC_Os05g07626	expressed protein
LOC_Os05g08570	OsIAA15 - Auxin-responsive Aux/IAA gene family member, expressed
LOC_Os05g08540	gibberellin 3-beta-dioxygenase 2-2, putative, expressed
LOC_Os05g08530	phototropic-responsive NPH3 family protein, putative, expressed
LOC_Os05g08510	glucosyltransferase, putative
LOC_Os05g08490	cytokinin-O-glucosyltransferase 1, putative, expressed
LOC_Os05g08460	OsFBX164 - F-box domain containing protein, expressed
LOC_Os05g08440	OsFBX163 - F-box domain containing protein, expressed
LOC_Os05g08430	boron transporter protein, putative, expressed
LOC_Os05g08410	ATP10 protein, expressed
LOC_Os05g08400	zinc finger C-x8-C-x5-C-x3-H type family protein, expressed
LOC_Os05g08380	myosin heavy chain-related, putative, expressed
LOC_Os05g08370	CESA1 - cellulose synthase, expressed
LOC_Os05g08360	rRNA 2-O-methyltransferase fibrillarin 2, putative, expressed
LOC_Os05g08350	OsFBX162 - F-box domain containing protein, expressed
LOC_Os05g08330	hypothetical protein
LOC_Os05g08860	expressed protein
LOC_Os05g08850	cytochrome P450, putative, expressed
LOC_Os05g08840	DnaK family protein, putative, expressed
LOC_Os05g08820	expressed protein
LOC_Os05g08770	uncharacterized protein At4g06744 precursor, putative, expressed
LOC_Os05g08750	UDP-glucoronosyl and UDP-glucosyl transferase domain containing protein, expressed
LOC_Os05g08740	hydrolase, alpha/beta fold family domain containing protein, expressed
LOC_Os05g08680	microneme protein Sm70, putative, expressed
LOC_Os05g08640	transferase family protein, putative, expressed
LOC_Os05g08610	zinc finger family protein, putative, expressed
LOC_Os05g08610	zinc finger family protein, putative, expressed
LOC_Os05g09020	WRKY67, expressed
LOC_Os05g08990	glutaminyl-tRNA synthetase, putative, expressed
LOC_Os05g08970	SSRP1-like FACT complex subunit, putative, expressed
LOC_Os05g08960	ubiquitin-conjugating enzyme, putative, expressed
LOC_Os05g08950	phosphoribosyl transferase, putative, expressed
LOC_Os05g08930	chloroplast lumen common family protein, putative, expressed
LOC_Os05g08920	late embryogenesis abundant protein, putative, expressed
LOC_Os05g09380	AR791, putative, expressed
LOC_Os05g09370	kinase, pfkB family, putative, expressed
LOC_Os05g09360	glycine-rich protein, putative, expressed
LOC_Os05g09340	transposon protein, putative, CACTA, En/Spm sub-class
LOC_Os05g09280	AGAP006957-PA, putative, expressed
LOC_Os05g09732	acid phosphatase family, putative, expressed
LOC_Os05g09724	HAD superfamily phosphatase, putative, expressed
LOC_Os05g09680	acid phosphatase family, putative, expressed
LOC_Os05g09650	ubiquinone biosynthesis protein COQ4, putative, expressed
LOC_Os05g09640	uncharacterized protein At4g06744 precursor, putative, expressed
LOC_Os05g09630	homeobox domain containing protein, expressed
LOC_Os05g09620	SCC3, putative, expressed
LOC_Os05g09600	GA11916-PA, putative, expressed
LOC_Os05g09550	Der1-like family domain containing protein, expressed
LOC_Os05g09520	IQ calmodulin-binding motif family protein, expressed
LOC_Os05g09500	hexokinase, putative, expressed
LOC_Os05g09490	peptidase, T1 family, putative, expressed
LOC_Os05g09480	OsIAA16 - Auxin-responsive Aux/IAA gene family member, expressed
LOC_Os05g10380	RWP-RK, putative, expressed
LOC_Os05g10370	acid phosphatase, putative, expressed
LOC_Os05g10730	ABC transporter, ATP-binding protein, putative, expressed
LOC_Os05g10690	Myb transcription factor, putative, expressed
LOC_Os05g10670	zinc finger CCCH type family protein, putative, expressed
LOC_Os05g10650	6-phosphofructokinase, putative, expressed
LOC_Os05g10640	hAT dimerisation domain-containing protein, putative, expressed
LOC_Os05g10630	O-sialoglycoprotein endopeptidase, putative, expressed
LOC_Os05g10620	no apical meristem protein, putative, expressed
LOC_Os05g10580	cullin family domain containing protein, putative, expressed
LOC_Os05g10590	expressed protein
LOC_Os05g10550	expressed protein
LOC_Os05g10830	proteophosphoglycan ppg4, putative, expressed
LOC_Os05g10810	O-acyltransferase, putative, expressed
LOC_Os05g10770	transcription factor jumonji, putative, expressed
LOC_Os05g10780	aminotransferase, classes I and II, domain containing protein, expressed
LOC_Os05g10730	ABC transporter, ATP-binding protein, putative, expressed
LOC_Os05g10740	pollen-specific protein SF21, putative, expressed
LOC_Os05g10690	Myb transcription factor, putative, expressed
LOC_Os05g10670	zinc finger CCCH type family protein, putative, expressed
LOC_Os05g10650	6-phosphofructokinase, putative, expressed
LOC_Os05g09460	hypothetical protein
LOC_Os05g09440	NADP-dependent malic enzyme, chloroplast precursor, putative, expressed
LOC_Os05g09410	histidine-containing phosphotransfer protein 4, putative, expressed
LOC_Os05g09400	30S ribosomal protein S31, chloroplast precursor, putative, expressed
LOC_Os05g09380	AR791, putative, expressed
LOC_Os05g09370	kinase, pfkB family, putative, expressed
LOC_Os05g09360	glycine-rich protein, putative, expressed
LOC_Os05g09680	acid phosphatase family, putative, expressed
LOC_Os05g09640	uncharacterized protein At4g06744 precursor, putative, expressed
LOC_Os05g09630	homeobox domain containing protein, expressed
LOC_Os05g09600	GA11916-PA, putative, expressed
LOC_Os05g09500	hexokinase, putative, expressed
LOC_Os05g09490	peptidase, T1 family, putative, expressed
LOC_Os05g09480	OsIAA16 - Auxin-responsive Aux/IAA gene family member, expressed
LOC_Os05g10380	RWP-RK, putative, expressed
LOC_Os05g10370	acid phosphatase, putative, expressed
LOC_Os05g10310	acid phosphatase, putative, expressed
LOC_Os05g10650	6-phosphofructokinase, putative, expressed
LOC_Os05g10640	hAT dimerisation domain-containing protein, putative, expressed
LOC_Os05g10630	O-sialoglycoprotein endopeptidase, putative, expressed
LOC_Os05g10620	no apical meristem protein, putative, expressed
LOC_Os05g10580	cullin family domain containing protein, putative, expressed
LOC_Os05g10380	RWP-RK, putative, expressed
LOC_Os05g10370	acid phosphatase, putative, expressed
LOC_Os05g10360	expressed protein
LOC_Os05g10350	hypothetical protein
LOC_Os05g10840	calmodulin-binding protein, putative, expressed
LOC_Os05g10830	proteophosphoglycan ppg4, putative, expressed
LOC_Os05g10810	O-acyltransferase, putative, expressed
LOC_Os05g10780	aminotransferase, classes I and II, domain containing protein, expressed
LOC_Os05g10770	transcription factor jumonji, putative, expressed
LOC_Os05g10740	pollen-specific protein SF21, putative, expressed
LOC_Os05g10730	ABC transporter, ATP-binding protein, putative, expressed
LOC_Os05g10690	Myb transcription factor, putative, expressed
LOC_Os05g10670	zinc finger CCCH type family protein, putative, expressed
LOC_Os05g13300	helicase, putative, expressed
LOC_Os05g12808	DUF623 domain containing protein, expressed
LOC_Os05g12770	NB-ARC domain containing protein, expressed
LOC_Os05g12720	conserved hypothetical protein
LOC_Os05g12640	BURP domain containing protein, expressed
LOC_Os05g13850	TsetseEP precursor, putative, expressed
LOC_Os05g13780	C-5 cytosine-specific DNA methylase, putative, expressed
LOC_Os05g13770	RNA polymerase Rpb7, N-terminal domain containing protein, expressed
LOC_Os05g13650	RNA recognition motif containing protein, putative, expressed
LOC_Os05g14230	expressed protein
LOC_Os05g14220	tyrosine protein kinase domain containing protein, putative, expressed
LOC_Os05g14194	glyoxalase family protein, putative, expressed
LOC_Os05g14180	OsIAA17 - Auxin-responsive Aux/IAA gene family member, expressed
LOC_Os05g14150	polygalacturonase precursor, putative, expressed
LOC_Os05g14130	ZOS5-05 - C2H2 zinc finger protein, expressed
LOC_Os05g15770	glycosyl hydrolase, putative, expressed
LOC_Os05g15690	expansin precursor, putative, expressed
LOC_Os05g15630	membrane associated DUF588 domain containing protein, putative, expressed
LOC_Os05g15530	aminotransferase domain containing protein, putative, expressed
LOC_Os05g15520	DNA-binding protein-related, putative, expressed
LOC_Os05g15510	cellulase, putative, expressed
LOC_Os05g16670	SHR5-receptor-like kinase, putative, expressed
LOC_Os05g16640	DUF630/DUF632 domains containing protein, putative, expressed
LOC_Os05g16630	thioredoxin domain-containing protein 9, putative, expressed
LOC_Os05g16430	SHR5-receptor-like kinase, putative, expressed
LOC_Os05g22970	glyoxalase family protein, putative, expressed
LOC_Os05g22940	acetyl-CoA carboxylase, putative, expressed
LOC_Os05g22930	CAAX amino terminal protease family protein, putative, expressed
LOC_Os05g22920	digestive organ expansion factor, putative, expressed
LOC_Os05g22870	PPR repeat domain containing protein, putative, expressed
LOC_Os05g22894	expressed protein
LOC_Os05g23430	WD domain, G-beta repeat domain containing protein, expressed
LOC_Os05g23350	glycosyl hydrolase family 10 protein, putative, expressed
LOC_Os05g23260	OsSigP4 - Putative Type I Signal Peptidase homologue; employs a putative Ser/His catalytic dyad, expressed
LOC_Os05g23250	Leucine Rich Repeat family protein, expressed
LOC_Os05g23240	CAX-interacting protein 4, putative, expressed
LOC_Os05g23230	expressed protein
LOC_Os05g24160	double-stranded RNA binding motif containing protein, expressed
LOC_Os05g24150	tetratricopeptide-like helical, putative, expressed
LOC_Os05g24140	tetracycline transporter-like protein 1, putative, expressed
LOC_Os05g23420	sugar porter, putative, expressed
MQTL5.5
LOC_Os05g35274	RNA recognition motif containing protein, putative, expressed
LOC_Os05g35266	galactosyltransferase, putative, expressed
LOC_Os05g35260	PB1 domain containing protein, expressed
LOC_Os05g35250	expressed protein
LOC_Os05g35240	expressed protein
LOC_Os05g35230	expressed protein
LOC_Os05g35220	hypothetical protein
LOC_Os05g35200	glycosyl transferase, putative, expressed
LOC_Os05g35190	powdery mildew resistant protein 5, putative, expressed
LOC_Os05g35170	no apical meristem protein, putative, expressed
LOC_Os05g35160	clathrin assembly protein, putative, expressed
LOC_Os05g35140	nodulin MtN3 family protein, putative, expressed
LOC_Os05g35110	OsFBL22 - F-box domain and LRR containing protein, expressed
LOC_Os05g35070	DUF630/DUF632 domains containing protein, putative, expressed
LOC_Os05g35060	DUF803 domain containing, putative, expressed
LOC_Os05g35050	ctr copper transporter family protein, putative, expressed
LOC_Os05g35010	cytochrome P450, putative, expressed
LOC_Os05g34980	amino acid transporter, putative, expressed
LOC_Os05g34950	cysteine-rich receptor-like protein kinase 6 precursor, putative, expressed
LOC_Os05g34940	OsMADS4 - MADS-box family gene with MIKCc type-box, expressed
LOC_Os05g35690	GASR6 - Gibberellin-regulated GASA/GAST/Snakin family protein precursor, expressed
LOC_Os05g35650	peptide transporter PTR2, putative, expressed
LOC_Os05g35594	peptide transporter, putative, expressed
LOC_Os05g35580	amidophosphoribosyltransferase, chloroplast precursor, putative, expressed
LOC_Os05g35570	DUF803 domain containing, putative, expressed
LOC_Os05g35540	GTPase of unknown function domain containing protein, putative, expressed
LOC_Os05g35520	deoxynucleoside kinase family, putative, expressed
LOC_Os05g35500	MYB family transcription factor, putative, expressed
LOC_Os05g35480	anthranilate phosphoribosyltransferase, putative, expressed
LOC_Os05g35470	dienelactone hydrolase family protein, expressed
LOC_Os05g35460	patellin protein, putative, expressed
LOC_Os05g35440	serine hydroxymethyltransferase, mitochondrial precursor, putative, expressed
LOC_Os05g35410	potassium channel AKT2/3, putative, expressed
LOC_Os05g35400	DnaK family protein, putative, expressed
LOC_Os05g36090	zinc finger DHHC domain-containing protein, putative, expressed
LOC_Os05g36070	signal peptide peptidase domain containing protein, expressed
LOC_Os05g36050	serine/threonine-protein kinase, putative, expressed
LOC_Os05g36010	OsSub47 - Putative Subtilisin homologue, expressed
LOC_Os05g36000	FabA-like domain containing protein, expressed
LOC_Os05g35900	conserved hypothetical protein
LOC_Os05g35770	serine/threonine-protein kinase SAPK4, putative, expressed
LOC_Os05g35760	serine/threonine-protein kinase SAPK4, putative, expressed
LOC_Os05g35740	subtilisin N-terminal Region family protein, expressed
LOC_Os05g35730	hydrolase, alpha/beta fold family domain containing protein, expressed
LOC_Os05g35720	transmembrane protein 18, putative, expressed
LOC_Os05g36970	DUF623 domain containing protein, expressed
LOC_Os05g36960	protein kinase, putative, expressed
LOC_Os05g36930	histone deacetylase, putative, expressed
LOC_Os05g36920	histone deacetylase, putative, expressed
LOC_Os05g36910	NC domain-containing protein, putative, expressed
LOC_Os05g36900	dof zinc finger domain containing protein, putative, expressed
LOC_Os05g36360	U-box domain containing protein, expressed
LOC_Os05g36350	pentatricopeptide, putative, expressed
LOC_Os05g36310	zinc finger, C3HC4 type domain containing protein, expressed
LOC_Os05g36300	hypothetical protein
LOC_Os05g36290	actin, putative, expressed
LOC_Os05g36280	histone H3, putative, expressed
LOC_Os05g36270	fructose-1,6-bisphosphatase, putative, expressed
LOC_Os05g36260	soluble inorganic pyrophosphatase, putative, expressed
LOC_Os05g36190	OsFBT7 - F-box and tubby domain containing protein, expressed
LOC_Os05g36160	G-box-binding factor 4, putative, expressed
LOC_Os05g36150	Yip1 domain containing protein, expressed
LOC_Os05g36120	polypyrimidine tract-binding protein, putative, expressed
LOC_Os05g36110	protein of unknown function DUF502 domain containing protein, expressed
LOC_Os05g36100	AP2 domain containing protein, expressed
LOC_Os05g37260	hypothetical protein
LOC_Os05g37250	cytochrome P450, putative, expressed
LOC_Os05g37210	eukaryotic protein of unknown function DUF914 domain containing protein, expressed
LOC_Os05g37200	solute carrier family 35 member F2, putative, expressed
LOC_Os05g37190	ZOS5-08 - C2H2 zinc finger protein, expressed
LOC_Os05g37170	transcription factor, putative, expressed
LOC_Os05g37160	tubulin/FtsZ domain containing protein, putative, expressed
LOC_Os05g37150	syntaxin 6, N-terminal domain containing protein, expressed
LOC_Os05g37140	2Fe-2S iron-sulfur cluster binding domain containing protein, expressed
LOC_Os05g37130	glycosyl hydrolases family 17, putative, expressed
LOC_Os05g37120	sec23/Sec24 zinc finger family protein, expressed
LOC_Os05g37080	No apical meristem protein, putative, expressed
LOC_Os05g37060	MYB family transcription factor, putative, expressed
LOC_Os05g37050	MYB family transcription factor, putative, expressed
LOC_Os05g37040	MYB family transcription factor, putative, expressed
LOC_Os05g36990	ATOFP18/OFP18, putative, expressed
LOC_Os05g37470	transmembrane amino acid transporter protein, putative, expressed
LOC_Os05g37450	starch binding domain containing protein, putative, expressed
LOC_Os05g37434	arginyl-tRNA--protein transferase 1, putative, expressed
LOC_Os05g37410	hhH-GPD superfamily base excision DNA repair protein, expressed
LOC_Os05g37390	G10 protein, putative, expressed
LOC_Os05g37350	hhH-GPD superfamily base excision DNA repair protein, expressed
LOC_Os05g37330	60S acidic ribosomal protein, putative, expressed
LOC_Os05g37270	retrotransposon protein, putative, unclassified, expressed
LOC_Os05g37884	50S ribosomal protein L33, putative, expressed
LOC_Os05g37880	growth regulator related protein, putative, expressed
LOC_Os05g37830	expressed protein
LOC_Os05g37820	transporter, major facilitator family, putative, expressed
LOC_Os05g37800	DUF740 domain containing protein, expressed
LOC_Os05g37730	MYB family transcription factor, putative, expressed
LOC_Os05g37700	periplasmic beta-glucosidase precursor, putative, expressed
LOC_Os05g37690	OsFBL23 - F-box domain and LRR containing protein, expressed
LOC_Os05g37660	transferase family protein, putative, expressed
LOC_Os05g37610	expressed protein
LOC_Os05g38190	pentatricopeptide, putative, expressed
LOC_Os05g38180	Yip1 domain containing protein, expressed
LOC_Os05g38170	phosphoribosyl transferase, putative, expressed
LOC_Os05g38160	prenylated rab acceptor, putative, expressed
LOC_Os05g38150	amino acid kinase, putative, expressed
LOC_Os05g38140	basic helix-loop-helix DND-binding domain containing protein, expressed
LOC_Os05g38130	expressed protein
LOC_Os05g38120	homeodomain protein, putative, expressed
LOC_Os05g38010	inactive receptor kinase At2g26730 precursor, putative, expressed
LOC_Os05g38000	ATROPGEF7/ROPGEF7, putative, expressed
LOC_Os05g37980	PSF1 - Putative GINS complex subunit, expressed
LOC_Os05g37970	universal stress protein domain containing protein, putative, expressed
LOC_Os05g37950	guanylyl cyclase, putative, expressed
LOC_Os05g37910	phosphatidic acid phosphatase-related, putative, expressed
LOC_Os05g37900	zinc finger, C3HC4 type domain containing protein, expressed
LOC_Os05g38520	60S ribosomal protein L36-2, putative, expressed
LOC_Os05g38510	hypothetical protein
LOC_Os05g38500	fasciclin-like arabinogalactan protein, putative, expressed
LOC_Os05g38490	growth regulator related protein, putative, expressed
LOC_Os05g38480	kinesin motor domain containing protein, putative, expressed
LOC_Os05g38470	expressed protein
LOC_Os05g38460	MYB family transcription factor, putative, expressed
LOC_Os05g38440	precollagen-D, putative
LOC_Os05g38420	laccase precursor protein, putative, expressed
LOC_Os05g38410	laccase precursor protein, putative, expressed
LOC_Os05g38400	OsFtsH8 FtsH protease, homologue of AtFtsH3/10, expressed
LOC_Os05g38390	laccase precursor protein, putative, expressed
LOC_Os05g38370	peptidyl-prolyl cis-trans isomerase, FKBP-type, putative, expressed
LOC_Os05g38360	DHHC zinc finger domain containing protein, expressed
LOC_Os05g38350	glycerol-3-phosphate acyltransferase 8, putative, expressed
LOC_Os05g38330	NDP1, putative, expressed
LOC_Os05g38320	avr9/Cf-9 rapidly elicited protein, putative, expressed
LOC_Os05g38310	ubiquitin family protein, putative, expressed
LOC_Os05g38290	protein phosphatase 2C, putative, expressed
LOC_Os05g38270	regulator of chromosome condensation, putative, expressed
LOC_Os05g38250	membrane associated DUF588 domain containing protein, putative, expressed
LOC_Os05g38230	oxidoreductase, aldo/keto reductase family protein, putative, expressed
LOC_Os05g38219	expressed protein
LOC_Os05g38210	mitochondrial glycoprotein, putative, expressed
LOC_Os05g38850	MCM8 - Putative minichromosome maintenance MCM family subunit 8, expressed
LOC_Os05g38830	HECT-domain domain containing protein, expressed
LOC_Os05g38820	histone-like transcription factor and archaeal histone, putative, expressed
LOC_Os05g38810	PWWP domain containing protein, expressed
LOC_Os05g38800	PWWP domain containing protein, expressed
LOC_Os05g38790	IQ calmodulin-binding motif domain containing protein, expressed
LOC_Os05g38770	protein kinase APK1B, chloroplast precursor, putative, expressed
LOC_Os05g38760	Core histone H2A/H2B/H3/H4 domain containing protein, putative, expressed
LOC_Os05g38740	Core histone H2A/H2B/H3/H4 domain containing protein, putative, expressed
LOC_Os05g38730	SAC3/GANP family protein, putative, expressed
LOC_Os05g38720	Lung seven transmembrane receptor domain containing protein, putative, expressed
LOC_Os05g38710	lipin, N-terminal conserved region family protein, expressed
LOC_Os05g38680	plant-specific domain TIGR01589 family protein, expressed
LOC_Os05g38670	cation efflux family protein, putative, expressed
LOC_Os05g38640	Core histone H2A/H2B/H3/H4 domain containing protein, putative, expressed
LOC_Os05g38630	ras-related protein, putative, expressed
LOC_Os05g38620	ZOS5-10 - C2H2 zinc finger protein, expressed
LOC_Os05g38580	50S ribosomal protein L17, putative, expressed
LOC_Os05g38570	riboflavin biosynthesis protein ribAB, chloroplast precursor, putative, expressed
LOC_Os05g38560	Core histone H2A/H2B/H3/H4 domain containing protein, putative, expressed
LOC_Os05g38550	ubiquitin-conjugating enzyme, putative, expressed
LOC_Os05g38540	transposon protein, putative, unclassified, expressed
LOC_Os05g39110	selT-like protein precursor, putative, expressed
LOC_Os05g39090	CAMK_CAMK_like.29 - CAMK includes calcium/calmodulin depedent protein kinases, expressed
LOC_Os05g39080	protein kinase family protein, putative, expressed
LOC_Os05g39070	NLI interacting factor-like phosphatase, putative, expressed
LOC_Os05g39050	Core histone H2A/H2B/H3/H4 domain containing protein, putative, expressed
LOC_Os05g39000	KIP1, putative, expressed
LOC_Os05g38990	CCT motif family protein, expressed
LOC_Os05g38980	respiratory burst oxidase, putative, expressed
LOC_Os05g38950	TBC domain containing protein, expressed
LOC_Os05g38870	conserved hypothetical protein
LOC_Os05g39540	metal cation transporter, putative, expressed
LOC_Os05g39530	ribonuclease P family protein, putative, expressed
LOC_Os05g39520	methyltransferase, putative, expressed
LOC_Os05g39510	hypothetical protein
LOC_Os05g39500	DUF640 domain containing protein, putative, expressed
LOC_Os05g39450	glutaredoxin, putative, expressed
LOC_Os05g39400	expressed protein
LOC_Os05g39390	outer membrane protein, OMP85 family protein, expressed
LOC_Os05g39380	zinc finger, C3HC4 type domain containing protein, expressed
LOC_Os05g39350	PMR5, putative, expressed
LOC_Os05g39320	thiamine pyrophosphate enzyme, C-terminal TPP binding domain containing protein, expressed
LOC_Os05g39300	OsFBL24 - F-box domain and LRR containing protein, expressed
LOC_Os05g39800	NFD4, putative, expressed
LOC_Os05g39770	aminotransferase, putative, expressed
LOC_Os05g39760	VHS and GAT domain containing protein, expressed
LOC_Os05g39730	SAG20, putative, expressed
LOC_Os05g39680	PX domain containing protein, expressed
LOC_Os05g39600	ATCHX15, putative, expressed
LOC_Os05g39720	WRKY70, expressed
LOC_Os05g39690	oxidoreductase, aldo/keto reductase family protein, putative, expressed
LOC_Os05g39650	phytanoyl-CoA dioxygenase, putative, expressed
LOC_Os05g39590	AP2 domain containing protein, expressed
LOC_Os05g39580	bet v I allergen family protein, putative, expressed
LOC_Os05g39670	prenylated rab acceptor, putative, expressed
LOC_Os05g39610	exo70 exocyst complex subunit domain containing protein, expressed
LOC_Os05g40180	serine/threonine-protein kinase stt7, chloroplast precursor, putative, expressed
LOC_Os05g40160	NB-ARC domain containing protein, expressed
LOC_Os05g40150	RGH2B, putative, expressed
LOC_Os05g40080	WRKY54, expressed
LOC_Os05g40050	receptor-like protein kinase 2 precursor, putative, expressed
LOC_Os05g40020	RING-H2 finger protein, putative, expressed
LOC_Os05g40010	LTPL17 - Protease inhibitor/seed storage/LTP family protein precursor, expressed
LOC_Os05g39990	expansin precursor, putative, expressed
LOC_Os05g39950	DUF623 domain containing protein, expressed
LOC_Os05g39940	zinc finger, C3HC4 type domain containing protein, expressed
LOC_Os05g39930	spotted leaf 11, putative, expressed
LOC_Os05g39900	CBL-interacting serine/threonine-protein kinase 15, putative, expressed
LOC_Os05g39870	CAMK_KIN1/SNF1/Nim1_like.24 - CAMK includes calcium/calmodulin depedent protein kinases, expressed
LOC_Os05g40520	OsFBT8 - F-box and tubby domain containing protein, expressed
LOC_Os05g40510	expressed protein
LOC_Os05g40500	F-box domain containing protein, expressed
LOC_Os05g40490	zinc knuckle domain containing protein, expressed
LOC_Os05g40420	2,3-bisphosphoglycerate-independent phosphoglycerate mutase, putative, expressed
LOC_Os05g40400	harpin-induced protein 1 domain containing protein, expressed
LOC_Os05g40384	cytochrome P450, putative, expressed
LOC_Os05g40330	auxin efflux carrier component, putative, expressed
LOC_Os05g40320	PPR repeat domain containing protein, putative, expressed
LOC_Os05g40290	KH domain-containing protein, putative, expressed
LOC_Os05g40280	B3 DNA binding domain containing protein, expressed
LOC_Os05g40270	expressed protein
LOC_Os05g40260	acetyltransferase, GNAT family, putative, expressed
LOC_Os05g41670	ICE-like protease p20 domain containing protein, putative, expressed
LOC_Os05g41645	chalcone synthase, putative, expressed
LOC_Os05g41640	phosphoglycerate kinase protein, putative, expressed
LOC_Os05g41630	translation initiation factor eIF3 subunit, putative, expressed
LOC_Os05g41610	glycosyl hydrolases family 17, putative, expressed
LOC_Os05g41590	glycerol-3-phosphate dehydrogenase, putative, expressed
LOC_Os05g41580	calcium-transporting ATPase, plasma membrane-type, putative, expressed
LOC_Os05g41540	bZIP transcription factor domain containing protein, expressed
LOC_Os05g41510	SH2 motif, putative, expressed
LOC_Os05g41490	circadian clock coupling factor ZGT, putative, expressed
LOC_Os05g41480	domain of unknown function, DUF250 domain containing protein, expressed
LOC_Os05g41460	cysteine proteinase inhibitor precursor protein, putative, expressed
LOC_Os05g41450	histone-like transcription factor and archaeal histone, putative, expressed
LOC_Os05g41440	cytochrome P450, putative, expressed
LOC_Os05g41420	auxin-induced protein 5NG4, putative, expressed
LOC_Os05g41400	indole-3-acetate beta-glucosyltransferase, putative, expressed
LOC_Os05g41390	cyclin, putative, expressed
LOC_Os05g41370	TKL_IRAK_DUF26-la.1 - DUF26 kinases have homology to DUF26 containing loci, expressed
LOC_Os05g41310	disease resistance protein RGA2, putative, expressed
LOC_Os05g42350	ferredoxin--nitrite reductase, putative, expressed
LOC_Os05g42340	ubiquitin E3 ligase ICP0, putative, expressed
LOC_Os05g42330	secretory carrier-associated membrane protein, putative, expressed
LOC_Os05g42300	NAF1 domain containing protein, expressed
LOC_Os05g42270	acyltransferase, putative, expressed
LOC_Os05g42250	cyclic nucleotide-gated ion channel 2, putative, expressed
LOC_Os05g42230	universal stress protein domain containing protein, putative, expressed
LOC_Os05g42220	leucine rich repeat domain containing protein, putative, expressed
LOC_Os05g42200	cyclin-B1-1, putative, expressed
LOC_Os05g42210	serine/threonine-protein kinase receptor precursor, putative, expressed
LOC_Os05g42190	NADPH-dependent FMN reductase domain containing protein, expressed
LOC_Os05g42424	ubiquitin family protein, putative, expressed
LOC_Os05g42980	expressed protein
LOC_Os05g43850	OsFBT9 - F-box and tubby domain containing protein, expressed
LOC_Os05g43790	DUF803 domain containing, putative, expressed
LOC_Os05g43780	ESP1, putative, expressed
LOC_Os05g43770	NLI interacting factor-like phosphatase, putative, expressed
LOC_Os05g43760	TCP family transcription factor, putative, expressed
LOC_Os05g43690	glucan endo-1,3-beta-glucosidase-like protein 3 precursor, putative, expressed
LOC_Os05g43610	ATBARD1/BARD1, putative, expressed
LOC_Os05g44200	GDSL-like lipase/acylhydrolase, putative, expressed
LOC_Os05g44180	osFTL10 FT-Like10 homologous to Flowering Locus T gene; contains Pfam profile PF01161: Phosphatidylethanolamine-binding protein, expressed
LOC_Os05g44170	cyclic phosphodiesterase, putative, expressed
LOC_Os05g44140	non-symbiotic hemoglobin 2, putative, expressed
LOC_Os05g44090	DUF623 domain containing protein, expressed
LOC_Os05g44080	transmembrane protein, putative, expressed
LOC_Os05g44030	protein kinase, putative, expressed
LOC_Os05g44020	acetyltransferase, GNAT family, putative, expressed
LOC_Os05g43970	heat- and acid-stable phosphoprotein, putative, expressed
LOC_Os05g43960	no apical meristem protein, putative, expressed
LOC_Os05g43920	auxin response factor 14, putative, expressed
MQTL10.2
LOC_Os10g33960	START domain containing protein, expressed
LOC_Os10g33954	hypothetical protein
LOC_Os10g33950	retrotransposon protein, putative, unclassified, expressed
LOC_Os10g33930	DUF1336 domain containing protein, expressed
LOC_Os10g33940	auxin response factor 18, putative, expressed
LOC_Os10g33900	possible lysine decarboxylase domain containing protein, expressed
LOC_Os10g33920	transporter-related, putative, expressed
LOC_Os10g33910	mitochondrial import inner membrane translocase subunit Tim16, putative, expressed
LOC_Os10g33874	PPR repeat domain containing protein, putative, expressed
LOC_Os10g33862	expressed protein
LOC_Os10g33855	expressed protein
LOC_Os10g33850	Exo70 exocyst complex subunit family, putative, expressed
LOC_Os10g33830	MATH domain containing protein, expressed
LOC_Os10g33886	expressed protein
LOC_Os10g33840	expressed protein
LOC_Os10g33820	expressed protein
LOC_Os10g33800	lactate/malate dehydrogenase, putative, expressed
LOC_Os10g33810	myb-related protein Myb4, putative, expressed
LOC_Os10g34310	PPR repeat containing protein, expressed
LOC_Os10g34300	OsFBX387 - F-box domain containing protein, expressed
LOC_Os10g34290	retrotransposon protein, putative, unclassified, expressed
LOC_Os10g34280	expressed protein
LOC_Os10g34270	expressed protein
LOC_Os10g34260	expressed protein
LOC_Os10g34240	expressed protein
LOC_Os10g34230	cytokinin dehydrogenase precursor, putative, expressed
LOC_Os10g34220	TKL_IRAK_DUF26-lf.1 - DUF26 kinases have homology to DUF26 containing loci, expressed
LOC_Os10g34200	expressed protein
LOC_Os10g34180	transcription factor BTF3, putative, expressed
LOC_Os10g34170	glutaredoxin domain containing protein, putative, expressed
LOC_Os10g34150	nodulin, putative, expressed
LOC_Os10g34140	conserved hypothetical protein
LOC_Os10g34130	nodulin, putative, expressed
LOC_Os10g34120	retrotransposon protein, putative, Ty1-copia subclass, expressed
LOC_Os10g34110	expressed protein
LOC_Os10g34050	expressed protein
LOC_Os10g34040	nodulin, putative, expressed
LOC_Os10g34030	zinc finger, C3HC4 type domain containing protein, expressed
LOC_Os10g34020	glutathione S-transferase, putative, expressed
LOC_Os10g34010	expressed protein
LOC_Os10g34000	aquaporin protein, putative, expressed
LOC_Os10g33990	DUF584 domain containing protein, putative, expressed
LOC_Os10g33980	thiamine pyrophosphate enzyme, N-terminal TPP binding domain containing protein, expressed
LOC_Os10g33970	double-stranded RNA binding motif containing protein, expressed
LOC_Os10g34680	vacuolar protein sorting-associated protein 52, putative, expressed
LOC_Os10g34670	prefoldin, putative, expressed
LOC_Os10g34660	expressed protein
LOC_Os10g34614	csAtPR5, putative, expressed
LOC_Os10g34602	csAtPR5, putative, expressed
LOC_Os10g34590	zinc finger, C3HC4 type domain containing protein, expressed
LOC_Os10g34580	FHA domain containing protein, putative, expressed
LOC_Os10g34570	expressed protein
LOC_Os10g34540	tetratricopeptide repeat protein 1, putative, expressed
LOC_Os10g34529	expressed protein
LOC_Os10g34520	mitosis protein dim1, putative, expressed
LOC_Os10g34500	ZOS10-05 - C2H2 zinc finger protein, expressed
LOC_Os10g34490	phosphate translocator-related, putative, expressed
LOC_Os10g34480	cytochrome P450, putative, expressed
LOC_Os10g34470	HD domain containing protein 2, putative, expressed
LOC_Os10g34450	expressed protein
LOC_Os10g34430	Dicer, putative, expressed
LOC_Os10g34420	lysM domain containing protein, putative, expressed
LOC_Os10g34360	stilbene synthase, putative, expressed
LOC_Os10g34350	aminotransferase, classes I and II, domain containing protein, expressed
LOC_Os10g34340	OsFBX388 - F-box domain containing protein, expressed
LOC_Os10g34320	ribosomal L18p/L5e family protein, expressed
LOC_Os10g35010	ATTIC110/TIC110, putative, expressed
LOC_Os10g35000	G-patch domain containing protein, expressed
LOC_Os10g34990	ubiquitin-carboxyl extension, putative, expressed
LOC_Os10g34980	expressed protein
LOC_Os10g34970	expressed protein
LOC_Os10g34960	ubiquitin family protein, putative, expressed
LOC_Os10g34930	secretory protein, putative, expressed
LOC_Os10g34920	secretory protein, putative, expressed
LOC_Os10g34910	secretory protein, putative, expressed
LOC_Os10g34902	RIPER9 - Ripening-related family protein precursor, putative, expressed
LOC_Os10g34896	RIPER8 - Ripening-related family protein precursor
LOC_Os10g34884	RIPER7 - Ripening-related family protein precursor, expressed
LOC_Os10g34880	ulp1 protease family, C-terminal catalytic domain containing protein, expressed
LOC_Os10g34860	transposon protein, putative, unclassified, expressed
LOC_Os10g34840	RIPER6 - Ripening-related family protein precursor, expressed
LOC_Os10g34820	CDT1B - Putative DNA replication initiation protein, expressed
LOC_Os10g34790	terpene synthase, putative, expressed
LOC_Os10g34770	RIPER4 - Ripening-related family protein precursor, putative, expressed
LOC_Os10g34760	RIPER3 - Ripening-related family protein precursor, putative, expressed
LOC_Os10g34750	LIG1 - Putative DNA ligase I, expressed
LOC_Os10g34740	methyltransferase, putative, expressed
LOC_Os10g34730	GEM, putative, expressed
LOC_Os10g34720	LOI1, putative, expressed
LOC_Os10g34710	myosin-2 heavy chain, non muscle, putative, expressed
LOC_Os10g34704	hypothetical protein
LOC_Os10g34700	expressed protein
MQTL12.2
LOC_Os12g04700	phosphatidylinositol-4-phosphate 5-kinase, putative, expressed
LOC_Os12g04690	embryogenesis transmembrane protein, putative, expressed
LOC_Os12g04660	zinc finger, C3HC4 type domain containing protein, expressed
LOC_Os12g04640	transporter, major facilitator superfamily domain containing protein, expressed
LOC_Os12g04595	transcription initiation factor, putative, expressed
LOC_Os12g04590	zinc finger, C3HC4 type domain containing protein, expressed
LOC_Os12g04580	EF hand family protein, putative
LOC_Os12g04520	FAD-binding and arabino-lactone oxidase domains containing protein, putative, expressed
LOC_Os12g04510	DNA-directed RNA polymerases I, II, and III subunit RPABC1, putative, expressed
LOC_Os12g04490	expressed protein
LOC_Os12g04480	cytochrome P450, putative, expressed
LOC_Os12g04460	zinc finger, C3HC4 type domain containing protein, expressed
LOC_Os12g04440	2-isopropylmalate synthase B, putative, expressed
LOC_Os12g04424	strictosidine synthase, putative, expressed
LOC_Os12g05040	heavy-metal-associated domain-containing protein, putative, expressed
LOC_Os12g05020	jasmonate-induced protein, putative, expressed
LOC_Os12g04990	acyl-CoA synthetase protein, putative, expressed
LOC_Os12g04980	DNA repair protein Rad51, putative, expressed
LOC_Os12g04940	splicing factor, putative, expressed
LOC_Os12g04934	GIY-YIG catalytic domain containing protein, putative, expressed
LOC_Os12g04930	ASH-like SPRY domain containing protein, putative, expressed
LOC_Os12g04924	ubiquitin-like protein 5, putative, expressed
LOC_Os12g04920	GRF zinc finger family protein
LOC_Os12g04860	DTW domain containing protein, putative, expressed
LOC_Os12g04750	OsDegp14 - Putative Deg protease homologue, expressed
LOC_Os12g04740	OsDegp13 - Putative Deg protease homologue, expressed
LOC_Os12g05330	protein of unknown function containing protein, expressed
LOC_Os12g05334	hypothetical protein
LOC_Os12g05280	zinc finger, C3HC4 type domain containing protein, expressed
LOC_Os12g05260	phytosulfokines precursor, putative, expressed
LOC_Os12g05230	ATP-dependent RNA helicase, putative, expressed
LOC_Os12g05200	DNA binding protein, putative, expressed
LOC_Os12g05180	avr9/Cf-9 rapidly elicited protein, putative, expressed
LOC_Os12g05120	receptor kinase, putative, expressed
LOC_Os12g05110	pyruvate kinase, putative, expressed
LOC_Os12g05090	peptidyl-prolyl isomerase, putative, expressed
LOC_Os12g05080	PMR5, putative, expressed
LOC_Os12g05050	stem-specific protein TSJT1, putative, expressed
LOC_Os12g05650	ACT domain containing protein, expressed
LOC_Os12g05640	pentatricopeptide containing protein, putative, expressed
LOC_Os12g05630	hydrolase protein, putative, expressed
LOC_Os12g05620	hypothetical protein
LOC_Os12g05609	OsFBO24 - F-box and other domain containing protein, expressed
LOC_Os12g05600	hydrolase, alpha/beta fold family protein, putative, expressed
LOC_Os12g05560	expressed protein
LOC_Os12g05550	sialyltransferase family domain containing protein, expressed
LOC_Os12g05540	Ser/Thr protein phosphatase family protein, putative, expressed
LOC_Os12g05470	plastocyanin-like domain containing protein, putative, expressed
LOC_Os12g05440	cytochrome P450, putative, expressed
LOC_Os12g05430	ribosomal protein L24, putative, expressed
LOC_Os12g05420	calmodulin-binding protein, putative, expressed
LOC_Os12g05410	G10 protein, putative, expressed
LOC_Os12g05394	protein kinase, putative, expressed
LOC_Os12g05380	glycosyltransferase, putative, expressed
LOC_Os12g05370	RING-H2 finger protein, putative, expressed
LOC_Os12g05360	ligA, putative, expressed
LOC_Os12g05350	hypothetical protein
LOC_Os12g06030	OsFBX439 - F-box domain containing protein, expressed
LOC_Os12g06020	mRNA-decapping enzyme, putative, expressed
LOC_Os12g05990	No apical meristem protein, putative, expressed
LOC_Os12g05980	DUF584 domain containing protein, putative, expressed
LOC_Os12g05930	conserved hypothetical protein
LOC_Os12g05920	ZOS12-01 - C2H2 zinc finger protein, expressed
LOC_Os12g05900	rhoGAP domain containing protein, expressed
LOC_Os12g05890	expressed protein
LOC_Os12g05880	Cupin domain containing protein, expressed
LOC_Os12g05830	transporter-related, putative, expressed
LOC_Os12g05760	DnaK family protein, putative, expressed
LOC_Os12g05750	eukaryotic aspartyl protease domain containing protein, expressed
LOC_Os12g05740	expressed protein
LOC_Os12g05709	F-box domain containing protein, expressed
LOC_Os12g05690	expressed protein
LOC_Os12g06260	harpin-induced protein 1 domain containing protein, expressed
LOC_Os12g06180	HVA22, putative, expressed
LOC_Os12g06200	E2F family transcription factor protein, putative, expressed
LOC_Os12g06160	DUF623 domain containing protein, expressed
LOC_Os12g06140	expressed protein
LOC_Os12g06110	BRASSINOSTEROID INSENSITIVE 1-associated receptor kinase 1 precursor, putative, expressed
LOC_Os12g06100	TLD family protein, putative, expressed
LOC_Os12g06060	amino acid permease family protein, putative, expressed
LOC_Os12g06050	MATE, putative, expressed
LOC_Os12g06070	expressed protein
LOC_Os12g16290	isoflavone reductase, putative, expressed
LOC_Os12g16280	expressed protein
LOC_Os12g16250	nmrA-like family domain containing protein, expressed
LOC_Os12g16210	zinc finger family protein, putative, expressed
LOC_Os12g16200	glutathione synthetase, chloroplast precursor, putative, expressed
LOC_Os12g16190	expressed protein
LOC_Os12g16180	lipase, putative, expressed
LOC_Os12g16160	CCT motif family protein, expressed
LOC_Os12g16080	expressed protein
LOC_Os12g16010	sex determination protein tasselseed-2, putative, expressed
LOC_Os12g16030	retrotransposon protein, putative, unclassified, expressed
LOC_Os12g16650	Cyclopropane-fatty-acyl-phospholipid synthase, putative, expressed
LOC_Os12g16540	OsWAK124 - OsWAK receptor-like protein OsWAK-RLP, expressed
LOC_Os12g16530	hypothetical protein
LOC_Os12g16524	glutaredoxin-C8 precursor, putative, expressed
LOC_Os12g16520	wall-associated receptor kinase 3 precursor, putative, expressed
LOC_Os12g16510	expressed protein
LOC_Os12g16410	isoflavone reductase, putative, expressed
LOC_Os12g16360	expressed protein
LOC_Os12g16350	enoyl-CoA hydratase/isomerase family protein, putative, expressed
LOC_Os12g17030	PROLM30 - Prolamin precursor, expressed
LOC_Os12g17020	expressed protein
LOC_Os12g17010	PROLM29 - Prolamin precursor, expressed
LOC_Os12g16990	expressed protein
LOC_Os12g16890	PROLM28 - Prolamin precursor, expressed
LOC_Os12g16880	PROLM27 - Prolamin precursor, expressed
LOC_Os12g16720	cytochrome P450 71A1, putative, expressed
LOC_Os12g16690	zinc finger, C3HC4 type domain containing protein, expressed
LOC_Os12g17320	polyprenyl synthetase, putative, expressed
LOC_Os12g17310	prefoldin, putative, expressed
LOC_Os12g17340	CC-NBS-LRR resistance protein MLA13, putative, expressed
LOC_Os12g17330	conserved hypothetical protein
LOC_Os12g17160	flavonol sulfotransferase, putative, expressed
LOC_Os12g19090	metalloprotease ATP23, putative, expressed
LOC_Os12g19040	expressed protein
LOC_Os12g19030	copine, putative, expressed
LOC_Os12g18960	integral membrane protein DUF6 containing protein, expressed
LOC_Os12g18920	expressed protein
LOC_Os12g18900	aminotransferase, putative, expressed
LOC_Os12g18880	mago nashi, putative, expressed
LOC_Os12g18860	OsPOP23 - Putative Prolyl Oligopeptidase homologue, expressed
LOC_Os12g19549	telomerase reverse transcriptase, putative, expressed
LOC_Os12g19530	ATP-binding region, ATPase-like domain-containing protein, putative, expressed
LOC_Os12g19470	ribulose bisphosphate carboxylase small chain, chloroplast precursor, putative, expressed
LOC_Os12g19381	ribulose bisphosphate carboxylase small chain, chloroplast precursor, putative, expressed
LOC_Os12g19440	hypothetical protein
LOC_Os12g19370	DNA polymerase I family protein, expressed
LOC_Os12g19304	Fe-S metabolism associated domain containing protein, expressed
LOC_Os12g19260	tetratricopeptide-like helical, putative, expressed
LOC_Os12g19900	retrotransposon protein, putative, Ty3-gypsy subclass, expressed
LOC_Os12g20440	hypothetical protein
LOC_Os12g20410	matrix attachment region binding protein, putative, expressed
LOC_Os12g20380	expressed protein
LOC_Os12g20310	sarcoma antigen NY-SAR-91, putative, expressed
LOC_Os12g20324	cyclin-A1, putative, expressed
LOC_Os12g21750	hypothetical protein
LOC_Os12g21710	nnrU, putative, expressed
LOC_Os12g21700	zinc finger C-x8-C-x5-C-x3-H type family protein, expressed
LOC_Os12g21500	exosome complex exonuclease, putative, expressed
LOC_Os12g22145	expressed protein
LOC_Os12g22140	glycerol 3-phosphate permease, putative, expressed
LOC_Os12g22120	white-brown complex homolog protein 11, putative, expressed
LOC_Os12g22110	ABC-2 type transporter, putative, expressed
LOC_Os12g22090	expressed protein
LOC_Os12g22030	serine hydroxymethyltransferase, mitochondrial precursor, putative, expressed
LOC_Os12g21960	hypothetical protein
LOC_Os12g21930	PPR repeat containing protein, expressed
LOC_Os12g22284	white-brown complex homolog protein 11, putative, expressed
LOC_Os12g22680	histone H3, putative, expressed
LOC_Os12g22620	endonuclease/Exonuclease/phosphatase family protein, expressed
LOC_Os12g22600	tRNA synthetases class II domain containing protein, expressed
LOC_Os12g26060	bifunctional dihydrofolate reductase-thymidylate synthase, putative, expressed
LOC_Os12g26030	FACT complex subunit SPT16, putative, expressed
LOC_Os12g26470	aspartic proteinase nepenthesin-1 precursor, putative, expressed
LOC_Os12g26380	dirigent, putative, expressed
LOC_Os12g26410	hypothetical protein
LOC_Os12g26350	expressed protein
LOC_Os12g27070	heat shock protein DnaJ, putative, expressed
LOC_Os12g27060	PPR repeat domain containing protein, putative, expressed
LOC_Os12g26960	THION34 - Plant thionin family protein precursor, expressed
LOC_Os12g26940	CHASE domain containing protein, expressed
LOC_Os12g26880	plastocyanin-like domain containing protein, putative, expressed
LOC_Os12g27220	transferase family protein, putative, expressed
LOC_Os12g27190	expressed protein
LOC_Os12g27210	expressed protein
LOC_Os12g27200	expressed protein
LOC_Os12g29160	LTPL105 - Protease inhibitor/seed storage/LTP family protein precursor, putative, expressed
LOC_Os12g29040	LTPL111 - Protease inhibitor/seed storage/LTP family protein precursor, expressed
LOC_Os12g29660	DEAD-box ATP-dependent RNA helicase, putative, expressed
LOC_Os12g29650	plant protein of unknown function domain containing protein, expressed
LOC_Os12g29560	DHHC zinc finger domain containing protein, expressed
LOC_Os12g29520	auxin response factor, putative, expressed
LOC_Os12g29480	SAM domain containing protein, putative, expressed
LOC_Os12g29470	hypothetical protein
[truncated: 40 more rows]
